# Supplementary material for: Restructured membrane contacts rewire organelles for human cytomegalovirus infection
Source: Nat Commun. 2022 Aug 11;13:4720. doi: 10.1038/s41467-022-32488-6 (PMC9366835; doi:10.1038/s41467-022-32488-6)
Supplement: Supplementary file 4 — Supplementary Data 1 [file 41467_2022_32488_MOESM4_ESM.xlsx]

## Sheet: TableS2
Table S2. Library of peptides monitored for MCS-PRM analysis of organelle contact proteins.
UNIPROT ACCESSION #	GENE	SPECIES	Peptide	Precursor m/z
Q8IWA4	MFN1	HUMAN	LSIIGEVLSR	543.8295++
Q8IWA4	MFN1	HUMAN	VVNALEAQNR	557.3042++
Q8IWA4	MFN1	HUMAN	QQFVNYATEK	614.3039++
O95140	MFN2	HUMAN	IEVLDSLQSK	566.3164++
O95140	MFN2	HUMAN	NAELDPVTTEEQVLDVK	950.4809++
O95140	MFN2	HUMAN	QITEEVER	502.2564++
P21796	VDAC1	HUMAN	WNTDNTLGTEITVEDQLAR	1088.5295++
P21796	VDAC1	HUMAN	LTFDSSFSPNTGK	700.8383++
P21796	VDAC1	HUMAN	LETAVNLAWTAGNSNTR	909.4607++
P21796	VDAC1	HUMAN	VTQSNFAVGYK	607.3142++
P45880	VDAC2	HUMAN	VTGTLETK	424.7398++
P45880	VDAC2	HUMAN	YQLDPTASISAK	647.3379++
P45880	VDAC2	HUMAN	LTLSALVDGK	508.8030++
Q9Y277	VDAC3	HUMAN	WNTDNTLGTEISWENK	954.4421++
Q9Y277	VDAC3	HUMAN	LTLDTIFVPNTGK	709.8981++
Q9Y277	VDAC3	HUMAN	IETSINLAWTAGSNNTR	924.4659++
Q9Y277	VDAC3	HUMAN	AADFQLHTHVNDGTEFGGSIYQK	845.7348+++
Q14643	ITPR1	HUMAN	LHHAADLEK	345.1857+++
Q14643	ITPR1	HUMAN	NQEYIAK	433.2243++
Q14643	ITPR1	HUMAN	NVYTEIK	433.7345++
Q14643	ITPR1	HUMAN	NLDWFPR	474.2403++
Q14643	ITPR1	HUMAN	TVTFEEHIK	552.2902++
Q14573	ITPR3	HUMAN	LQHAAQMEQK	592.2980++
Q14573	ITPR3	HUMAN	NLDWFPR	474.2403++
Q14573	ITPR3	HUMAN	SNGDNVVVGDK	552.2700++
Q14573	ITPR3	HUMAN	LWTEIPTAITIK	693.4056++
Q14573	ITPR3	HUMAN	EAFAIVSVPVSEIR	758.9221++
Q14573	ITPR3	HUMAN	LFTTTEQDEQGSK	742.3492++
Q14573	ITPR3	HUMAN	VSDFFDQSSFLHNEMEWQR	801.3551+++
Q9Y3D6	FIS1	HUMAN	GIVLLEELLPK	612.3841++
Q9Y3D6	FIS1	HUMAN	GLLQTEPQNNQAK	720.8757++
Q9Y3D6	FIS1	HUMAN	DYVFYLAVGNYR	740.3670++
Q9GZY8	MFF	HUMAN	GGSAAATSNPHHDNVR	530.9171+++
Q9GZY8	MFF	HUMAN	LQLLEEENK	372.5363+++
Q9GZY8	MFF	HUMAN	GILSLIQSSTR	587.8431++
Q9GZY8	MFF	HUMAN	LQLLEEENK	558.3008++
Q8TC07	TBC15	HUMAN	VTNYIFDSLR	614.3220++
Q8TC07	TBC15	HUMAN	INQQEEPGFEVITR	830.4205++
Q8TC07	TBC15	HUMAN	TNDQDGLISGILR	701.3703++
O60313	OPA1	HUMAN	VTLSEGPHHVALFK	767.9225++
O60313	OPA1	HUMAN	QQLTNTEVR	544.7884++
O60313	OPA1	HUMAN	ETIFSISK	462.7555++
O60313	OPA1	HUMAN	GNSSESIEAIR	581.7886++
O00429	DNM1L	HUMAN	SSVLESLVGR	523.7957++
O00429	DNM1L	HUMAN	IFSPNVVNLTLVDLPGMTK	1029.5688++
O00429	DNM1L	HUMAN	ALQGASQIIAEIR	685.3935++
O00429	DNM1L	HUMAN	INVLAAQYQSLLNSYGEPVDDK	1219.1159++
P50570	DYN2	HUMAN	SSVLENFVGR	554.2933++
P50570	DYN2	HUMAN	VPVGDQPPDIEYQIK	849.4409++
P50570	DYN2	HUMAN	IEGSGDQVDTLELSGGAR	902.4396++
P50570	DYN2	HUMAN	LDLMDEGTDAR	618.2823++
Q27J81	INF2	HUMAN	SLNLNIFLK	531.3213++
Q27J81	INF2	HUMAN	ALDELFEAIEQK	703.3641++
Q27J81	INF2	HUMAN	SFSEDAVTDSSGSGTLPR	906.9160++
Q8IXI2	MIRO1	HUMAN	ILLVGEPR	448.7818++
Q8IXI2	MIRO1	HUMAN	LPLILVGNK	483.8210++
Q8IXI1	MIRO2	HUMAN	WIPLVNGGTTQGPR	748.4044++
Q8IXI1	MIRO2	HUMAN	VPIILVGNK	476.8131++
Q8IXI1	MIRO2	HUMAN	SAFLQAFLGR	555.3087++
P38646	GRP75	HUMAN	NAVITVPAYFNDSQR	847.9285++
P38646	GRP75	HUMAN	STNGDTFLGGEDFDQALLR	1028.4845++
P38646	GRP75	HUMAN	ETGVDLTK	431.7295++
P38646	GRP75	HUMAN	VQQTVQDLFGR	645.8437++
P38646	GRP75	HUMAN	VEAVNMAEGIIHDTETK	619.6401+++
Q96TC7	RMD3	HUMAN	IQSGFSFK	457.2425++
Q96TC7	RMD3	HUMAN	GLAGEIVGEVR	550.3089++
Q96TC7	RMD3	HUMAN	AIALQPENPMAHFLLGR	626.6733+++
Q96TC7	RMD3	HUMAN	SQSLPNSLDYTQTSDPGR	983.4611++
Q96TC7	RMD3	HUMAN	TATALLESPLSATVEDALQSFLK	802.4319+++
Q96TC7	RMD3	HUMAN	EGFQLLLNNK	588.3246++
Q96TC7	RMD3	HUMAN	LGALGGAR	357.7165++
Q13148	TADBP	HUMAN	MDETDASSAVK	577.2557++
Q13148	TADBP	HUMAN	TSDLIVLGLPWK	671.3925++
Q13148	TADBP	HUMAN	FGGNPGGFGNQGGFGNSR	863.8877++
P49841	GSK3B	HUMAN	LYMYQLFR	567.2942++
P49841	GSK3B	HUMAN	DIKPQNLLLDPDTAVLK	947.0382++
P49841	GSK3B	HUMAN	LLEYTPTAR	532.2928++
P51572	BAP31	HUMAN	QAESASEAAK	496.2382++
P51572	BAP31	HUMAN	AENQVLAMR	516.2688++
P51572	BAP31	HUMAN	LQAAVDGPMDK	572.7870++
Q86VP3	PACS2	HUMAN	LEAQSAVQDTPDIVSR	864.9418++
Q86VP3	PACS2	HUMAN	TESLVIPSTR	551.8088++
Q6ZNE5	BAKOR	HUMAN	LGDLVEK	387.2238++
Q6ZNE5	BAKOR	HUMAN	NLMYLVSPSSEHLGR	851.9327++
Q6ZNE5	BAKOR	HUMAN	SGPFEVR	396.2060++
Q6ZNE5	BAKOR	HUMAN	SHILELTSVIFPIEEVK	652.0347+++
P56962	STX17	HUMAN	MIDPVK	351.6964++
P56962	STX17	HUMAN	QFNDEETLLQPPLTR	900.9600++
P56962	STX17	HUMAN	IDSIADHVNSAAVNVEEGTK	1035.0109++
Q9BV40	VAMP8	HUMAN	NIMTQNVER	552.7769++
Q9BV40	VAMP8	HUMAN	GENLEHLR	484.2514++
Q9BV40	VAMP8	HUMAN	NLQSEVEGVK	551.7906++
Q9BV40	VAMP8	HUMAN	TEDLEATSEHFK	703.8253++
Q96GC9	VMP1	HUMAN	EHHNGNFTDPSSVNEK	604.6030+++
Q96GC9	VMP1	HUMAN	QNIVLWR	464.7718++
Q9P2E9	RRBP1	HUMAN	ETSYEEALANQR	705.8284++
Q9P2E9	RRBP1	HUMAN	EVPMVVVPPVGAK	661.3810++
Q9P2E9	RRBP1	HUMAN	SILAETEGMLR	610.3212++
P57105	SYJ2B	HUMAN	VDYLVTEEEINLTR	847.4358++
P57105	SYJ2B	HUMAN	ILSVNGQDLK	543.8113++
P57105	SYJ2B	HUMAN	NAGYAVSLR	475.7563++
Q9P0L0-2	VAPA	HUMAN	HEQILVLDPPTDLK	539.9664+++
Q9P0L0-2	VAPA	HUMAN	GPFTDVVTTNLK	646.3483++
Q9P0L0-2	VAPA	HUMAN	EAKPDELMDSK	631.8003++
Q9P0L0-2	VAPA	HUMAN	FMVQTIFAPPNTSDMEAVWK	1156.5581++
Q9P0L0-2	VAPA	HUMAN	EAKPDELMDSK	421.5359+++
Q9P0L0-2	VAPA	HUMAN	AVPLNASK	400.2373++
Q9P0L0-2	VAPA	HUMAN	VAHSDKPGSTSTASFR	824.4079++
Q9P0L0-2	VAPA	HUMAN	QDGPMPKPHSVSLNDTETR	703.6725+++
O95292	VAPB	HUMAN	VEQVLSLEPQHELK	550.3017+++
O95292	VAPB	HUMAN	GPFTDVVTTNLK	646.3483++
O95292	VAPB	HUMAN	FMVQSMFAPTDTSDMEAVWK	1161.0180++
O95292	VAPB	HUMAN	TVQSNSPISALAPTGK	785.9254++
O95292	VAPB	HUMAN	EAKPEDLMDSK	631.8003++
Q8NHP6	MOSPD2	HUMAN	EISVNDLNESSIPR	786.8968++
Q8NHP6	MOSPD2	HUMAN	LIAFWLER	524.3029++
Q8NHP6	MOSPD2	HUMAN	IVIFDMPWLMNAAFK	898.4673++
Q14849	STAR3	HUMAN	NLEQEIIQYNFK	769.8961++
Q14849	STAR3	HUMAN	EATAVVDQILAQEENWK	972.4891++
Q14849	STAR3	HUMAN	GENGPGGFIVLK	594.3246++
Q14849	STAR3	HUMAN	GENGPGGFIVLK	396.5522+++
Q14849	STAR3	HUMAN	FSGLLLGYAVLR	654.8874++
O95772	MENTO	HUMAN	QDSEKPLLEL	586.3139++
O95772	MENTO	HUMAN	NIHSINPTQLMAR	747.8959++
O95772	MENTO	HUMAN	IESYEGR	427.2061++
O95772	MENTO	HUMAN	VLPQEAEEENR	657.3202++
O95772	MENTO	HUMAN	LLIVQDASER	572.3220++
O15118	NPC1	HUMAN	VTTNPVDLWSAPSSQAR	914.9630++
O15118	NPC1	HUMAN	LQGETLDQQLGR	679.3571++
O15118	NPC1	HUMAN	FLPMFLSDNPNPK	760.3843++
O15118	NPC1	HUMAN	NSYSPLLLK	517.7977++
O15118	NPC1	HUMAN	DVEAPSSNDK	531.2409++
P08133	ANXA6	HUMAN	DAISGIGTDEK	553.2722++
P08133	ANXA6	HUMAN	WGTDEAQFIYILGNR	891.9441++
P08133	ANXA6	HUMAN	DAFVAIVQSVK	588.8348++
Q9BXW6	OSBL1	HUMAN	ITMPVIFNEPLSFLQR	953.0188++
Q9BXW6	OSBL1	HUMAN	AMENGEIDQASEEK	775.8356++
Q9BXW6	OSBL1	HUMAN	AGAEVNVLNDMGDTPLHR	954.9653++
Q9BXW6	OSBL1	HUMAN	GSPPASILSEDEFYDALSDSESER	1301.0774++
Q9H0X9	OSBL5	HUMAN	NLLLSGDNELYPLSPGK	915.4858++
Q9H0X9	OSBL5	HUMAN	EEGSGSSALFWTPSGEVR	948.4421++
Q9H0X9	OSBL5	HUMAN	YEDHSPWDPLK	693.8199++
Q9H0X9	OSBL5	HUMAN	VVLPTFVLEPR	635.3819++
Q9H0X9	OSBL5	HUMAN	AAVEEDAYSR	555.7567++
Q9H0X9	OSBL5	HUMAN	QHTVPLEEQTELESER	642.3131+++
Q9H0X9	OSBL5	HUMAN	ITSGEEVLASLSGHWDR	619.6428+++
Q9H0X9	OSBL5	HUMAN	FYGNSLSALLDGK	692.8590++
Q9H0X9	OSBL5	HUMAN	HLSAMLSSTAR	587.3059++
Q5T4F4	ZFY27	HUMAN	SPAFDLFNLVLSYK	807.4323++
Q5T4F4	ZFY27	HUMAN	LPDSELMR	480.7446++
Q5T4F4	ZFY27	HUMAN	LSRPEAVAEVK	599.8431++
Q8NEN9	PDZD8	HUMAN	LLEGLSLR	450.7793++
Q8NEN9	PDZD8	HUMAN	LLIFGSYDR	542.2953++
P51149	RAB7A	HUMAN	EVMVDDR	432.2000++
P51149	RAB7A	HUMAN	FQSLGVAFYR	594.3140++
P51149	RAB7A	HUMAN	VIILGDSGVGK	529.3162++
P51149	RAB7A	HUMAN	ATIGADFLTK	518.7873++
P51149	RAB7A	HUMAN	NNIPYFETSAK	642.3170++
P51151	RAB9A	HUMAN	DATNVAAAFEEAVR	732.3599++
P51151	RAB9A	HUMAN	VLATEDR	402.2165++
O95197	RTN3	HUMAN	TTGLDMSEYNSEIPVVNLK	1055.5223++
O95197	RTN3	HUMAN	SYDILER	448.2296++
P00533	EGFR	HUMAN	IPLENLQIIR	604.8717++
P00533	EGFR	HUMAN	NLQEILHGAVR	625.3542++
P00533	EGFR	HUMAN	ITDFGLAK	432.7449++
P00533	EGFR	HUMAN	GLWIPEGEK	514.7742++
P00533	EGFR	HUMAN	LTQLGTFEDHFLSLQR	635.6670+++
P18031	PTN1	HUMAN	EMIFEDTNLK	620.2999++
P18031	PTN1	HUMAN	LTLISEDIK	516.3028++
P18031	PTN1	HUMAN	GSPLNAAPYGIESMSQDTEVR	1111.5233++
P18031	PTN1	HUMAN	MGLIQTADQLR	623.3346++
P18031	PTN1	HUMAN	QLELENLTTQETR	787.9047++
P04083	ANXA1	HUMAN	GGPGSAVSPYPTFNPSSDVAALHK	786.0571+++
P04083	ANXA1	HUMAN	DITSDTSGDFR	607.2702++
P04083	ANXA1	HUMAN	SEIDMNDIK	532.7501++
P04083	ANXA1	HUMAN	NALLSLAK	415.2607++
P04083	ANXA1	HUMAN	SEDFGVNEDLADSDAR	870.3714++
P04083	ANXA1	HUMAN	GLGTDEDTLIEILASR	851.9465++
P04083	ANXA1	HUMAN	VLDLELK	415.2551++
O94876	TMCC1	HUMAN	GKPEAPK	363.7109++
O94876	TMCC1	HUMAN	EIASLIR	401.2451++
O94876	TMCC1	HUMAN	ALGVISNFQSSPK	674.3670++
O94876	TMCC1	HUMAN	HLFQHQR	483.2568++
O94876	TMCC1	HUMAN	EVEQNGIPR	521.2698++
O94876	TMCC1	HUMAN	HWDALFSYVER	711.8437++
Q9ULV4	COR1C	HUMAN	AIFLADGNVFTTGFSR	858.4412++
Q9ULV4	COR1C	HUMAN	TTDTASVQNEAK	632.8044++
Q9ULV4	COR1C	HUMAN	VGIVAWHPTAR	603.8407++
Q9Y5P4	C43BP	HUMAN	EVEENGIVLDPLK	727.8905++
Q9Y5P4	C43BP	HUMAN	ITYVANVNPGGWAPASVLR	993.0338++
Q9Y5P4	C43BP	HUMAN	FTSYVQEK	501.2506++
Q9Y5P4	C43BP	HUMAN	TESGYGSESSLR	636.7888++
Q96D31	CRCM1	HUMAN	QFQELNELAEFAR	797.8966++
Q96D31	CRCM1	HUMAN	LQDQLDHR	342.1772+++
Q96D31	CRCM1	HUMAN	GDHPLTPGSHYA	626.2913++
Q9BZF1	OSBL8	HUMAN	GEAVGSITQPLPSSYLIIR	1001.0544++
Q9BZF1	OSBL8	HUMAN	LFELDPLTGEWHYK	583.2945+++
Q9BZF1	OSBL8	HUMAN	VVLPTFILEPR	642.3897++
Q9BZF1	OSBL8	HUMAN	TGYSAILEFK	564.8004++
Q9BZF1	OSBL8	HUMAN	DGVIQTK	380.7136++
Q9BZF1	OSBL8	HUMAN	TPMVSVPK	429.7413++
Q9BSJ8	ESYT1	HUMAN	ELPAWVSFPDVEK	758.8877++
Q9BSJ8	ESYT1	HUMAN	IVAQVWPFLGQYMEK	904.9738++
Q9BSJ8	ESYT1	HUMAN	VQLDLAETDLSQGVAR	857.9521++
Q9BSJ8	ESYT1	HUMAN	QLLDDEEQLTAK	701.8566++
Q9BSJ8	ESYT1	HUMAN	LLAETVAPAVR	570.3428++
Q9BSJ8	ESYT1	HUMAN	LTPRPTAAELEEVLQVNSLIQTQK	893.4956+++
Q9BSJ8	ESYT1	HUMAN	LTHVDSPLEAPAGPLGQVK	965.0256++
A0FGR8	ESYT2	HUMAN	NLIAFSEDGSDPYVR	841.9047++
A0FGR8	ESYT2	HUMAN	LLDEWFTLDEVPK	802.9140++
A0FGR8	ESYT2	HUMAN	VPLSQLLTSEDMTVSQR	952.4933++
A0FGR8	ESYT2	HUMAN	FQLSNSGPNSTIK	696.8595++
A0FGR8	ESYT2	HUMAN	VLVALASEELAK	621.8688++
A0FGR8	ESYT2	HUMAN	SDPYGIIR	460.7454++
Q13586	STIM1	HUMAN	AADEALNAMTSNGSHR	822.8734++
Q13586	STIM1	HUMAN	LPDSPALAK	456.2635++
Q86TL2	STIMA	HUMAN	VALLNPIENPDLK	718.4114++
Q86TL2	STIMA	HUMAN	LTPLKPVK	448.3024++
Q9BZ72	PITM2	HUMAN	IAQLYMIQK	554.3152++
Q9BZ72	PITM2	HUMAN	VVEESWNAYPYTR	807.3834++
Q9BZ72	PITM2	HUMAN	GPLSENWIEEYK	732.8539++
Q5T8D3	ACBD5	HUMAN	VIQSLPK	392.7500++
Q5T8D3	ACBD5	HUMAN	NGSFQPTNEMMLK	748.8472++
Q5T8D3	ACBD5	HUMAN	GSLNEQIALVLMR	722.4030++
Q5T8D3	ACBD5	HUMAN	LETLTALQAK	544.3215++
Q5T8D3	ACBD5	HUMAN	LQEDMQNVLQR	687.3457++
Q5T8D3	ACBD5	HUMAN	VIGPFYEIVEDK	704.8716++
Q5T8D3	ACBD5	HUMAN	STEEVKPIDENLGQTGK	922.9654++
Q8NC06	ACBD4	HUMAN	NGSYRPSYEEMLR	801.3725++
Q8NC06	ACBD4	HUMAN	WDAWNSLGK	538.7616++
Q8NC06	ACBD4	HUMAN	EEAMSAYITEMK	701.8151++
Q8NC06	ACBD4	HUMAN	EPAPPSPESHSPR	694.3337++
Q9UBP0	SPAST	HUMAN	APSYSGLSMVSGVK	691.8529++
Q9UBP0	SPAST	HUMAN	AVAAESNATFFNISAASLTSK	1050.5340++
Q9UBP0	SPAST	HUMAN	VYVSLPNEETR	653.8355++
Q9UBP0	SPAST	HUMAN	MTDGYSGSDLTALAK	765.3612++
P53990	IST1	HUMAN	FGLIQSMK	462.2546++
P53990	IST1	HUMAN	TNQIGTVNDR	559.2835++
Q7LBR1	CHM1B	HUMAN	GNMEVAR	388.6896++
Q7LBR1	CHM1B	HUMAN	VQTAVTMGK	467.7550++
Q16891	MIC60	HUMAN	YSTSGSSGLTTGK	623.3015++
Q16891	MIC60	HUMAN	ISSVSEVMK	490.2601++
Q16891	MIC60	HUMAN	GIEQAVQSHAVAEEEAR	912.4478++
Q16891	MIC60	HUMAN	LSEQELQFR	575.2986++
Q9Y512	SAM50	HUMAN	NFSVNLYK	492.7611++
Q9Y512	SAM50	HUMAN	VTGQFPWSSLR	639.3355++
Q9Y512	SAM50	HUMAN	WSYGAGIVLR	561.3087++
Q9Y512	SAM50	HUMAN	VTFQFSYGTK	589.2980++
Q9Y512	SAM50	HUMAN	VNQELAGYTGGDVSFIK	899.4545++
Q9Y512	SAM50	HUMAN	QEILENK	437.2374++
Q9Y512	SAM50	HUMAN	LPNLLGR	391.7478++
Q13505	MTX1	HUMAN	YNADYDLSAR	594.2700++
Q13505	MTX1	HUMAN	NYVEVTR	440.7298++
Q13505	MTX1	HUMAN	QTPAGPETEEEPYR	802.3654++
Q13505	MTX1	HUMAN	QGADTLAFMSLLEEK	826.9136++
O75431	MTX2	HUMAN	AIGWGK	316.1817++
O75431	MTX2	HUMAN	LGTQPYFFNK	607.8139++
O75431	MTX2	HUMAN	ANAEYMSPSGK	577.7610++
O75431	MTX2	HUMAN	IEQHYFEDR	618.7858++
Q9BUR5	MIC26	HUMAN	VDELSLYSVPEGQSK	825.9147++
Q9BUR5	MIC26	HUMAN	SQLEESISQLR	645.3384++
Q9BUR5	MIC26	HUMAN	LYDWGLR	461.7427++
Q9BUR5	MIC26	HUMAN	GYIVIEDLWK	618.3372++
Q9NX63	MIC19	HUMAN	YSGAYGASVSDEELK	788.3623++
Q9NX63	MIC19	HUMAN	VAEELALEQAK	600.8272++
Q9NX63	MIC19	HUMAN	LSENVIDR	473.2536++
Q9NX63	MIC19	HUMAN	AAEEVEAK	423.7138++
Q9NX63	MIC19	HUMAN	ENTHQTLK	485.7513++
Q9BRQ6	MIC25	HUMAN	LSENVVNR	465.7538++
Q9BRQ6	MIC25	HUMAN	ASLPTGEGSISHEEQK	557.2724+++
Q9BRQ6	MIC25	HUMAN	LSSEQFHEAASK	667.3228++
P14209	MIC2	HUMAN	GGSDGGGSHR	443.6917++
P14209	MIC2	HUMAN	ENAEQGEVDMESHR	544.2302+++
P14209	MIC2	HUMAN	NANAEPAVQR	535.2729++
PEPTIDES FOR PROTEIN LOADING CONTROL NORMALIZATION
Q96QV6	H2A1A	HUMAN	AGLQFPVGR	472.7693++
Q96A08	H2B1A	HUMAN	LLLPGELAK	477.3051++
P07437	TBB5	HUMAN	ISVYYNEATGGK	651.3222++
PEPTIDES FOR MARKING INFECTION PROGRESSION
P13202	VIE1	HCMV	ELHDVSK	414.2165++
P16762	UL26	HCMV	VIGTIGLANLFSWDR	831.4541++
P16762	UL26	HCMV	DADGQVIR	437.2249++
P08392	ICP4	HSV1	VAGGSEAAVAAVR	579.3173++
P08392	ICP4	HSV1	ALLEPDDDAPPLVLR	817.4434++
P04294	UL12	HSV1	APLAIGPLWAR	582.8480++
P04294	UL12	HSV1	LEDGAGALGAAGPSK	657.3384++
P03468	NA	INFLA PR8	TFFLTQGALLNDK	734.3957++
P03468	NA	INFLA PR8	YNGIITETIK	576.3190++
P03452	HEMA	INFLA PR8	GIAPLQLGK	448.7818++
P03452	HEMA	INFLA PR8	NLLWLTEK	508.7924++
P0C6U7	NSP1	HCOV_OC43	GWTMGLFR	484.2446++
P0C6U7	NSP1	HCOV_OC43	FIVPWVMYLR	662.3677++
P0C6U7	NSP1	HCOV_OC43	AYALIR	353.7160++
P33469	N	HCOV_OC43	WADQSDQVR	552.7571++
P33469	N	HCOV_OC43	WYFYYLGTGPHAK	801.8906++
P33469	N	HCOV_OC43	ELTAEDISLLK	616.3429++
