# Supplementary material for: Restructured membrane contacts rewire organelles for human cytomegalovirus infection
Source: Nat Commun. 2022 Aug 11;13:4720. doi: 10.1038/s41467-022-32488-6 (PMC9366835; doi:10.1038/s41467-022-32488-6)
Supplement: Supplementary file 5 — Supplementary Data 2 [file 41467_2022_32488_MOESM5_ESM.xlsx]

## Sheet: A_HCMV
		ALL RAW DATA FILES ARE AVAILABLE ON THE PRIDE AND PANORAMA PROTEOME REPOSITORIES AND CAN BE ACCESSED AS INDICATED IN THE MANUSCRIPT.
		Average peptide abundance across all replicates (N=6), scaled to mean							Standard deviation, all peptides (N>2) across all replicates (N=6)							CV, all peptides across all replicates							One-Way ANOVA p-value
Accession #	Protein Gene	Mock	8hpi	24hpi	48hpi	72hpi	96hpi	120hpi	Mock	8hpi	24hpi	48hpi	72hpi	96hpi	120hpi	Mock	8hpi	24hpi	48hpi	72hpi	96hpi	120hpi
Q8IWA4	MFN1	0.552244	0.581672	0.912401	1.53036	1.12001	1.21194	1.06226	0.5001	0.1568	0.3146	0.5041	0.5366	0.2688	0.4418	0.8147	0.2662	0.3267	0.3213	0.4791	0.2146	0.4168	0.0001
O95140	MFN2	0.72705	1.02992	1.24302	1.1303	0.988438	0.880033	0.951298	0.1334	0.2406	0.2133	0.4196	0.2081	0.2673	0.3212	0.182	0.223	0.1744	0.3251	0.2105	0.2847	0.3366	0.0009
P21796	VDAC1	0.530515	0.887437	1.05967	1.0172	1.03368	1.24733	1.19258	0.2264	0.2796	0.2844	0.3675	0.2462	0.4956	0.2534	0.3892	0.279	0.2904	0.3404	0.2382	0.3935	0.2067	0.0001
P45880	VDAC2	0.464629	0.642235	0.756317	1.19228	1.16968	1.41601	1.29386	0.1365	0.1211	0.301	0.3851	0.219	0.2334	0.1688	0.2966	0.1838	0.3674	0.3089	0.1872	0.1601	0.1287	0.0001
Q9Y277	VDAC3	0.487483	0.66279	1.06972	1.14072	1.21817	1.15168	1.35453	0.14	0.1635	0.5276	0.4384	0.2619	0.4857	0.215	0.283	0.2462	0.5544	0.3898	0.215	0.3615	0.1544	0.0001
Q14643	ITPR1	0.707679	0.765542	0.876463	0.997283	1.17979	1.2138	1.29019	0.4771	0.6549	0.3855	0.4674	0.1772	0.3825	0.5535	0.6277	0.7233	0.3668	0.4046	0.1502	0.3379	0.4883	0.8404
Q14573	ITPR3	0.527393	0.491608	0.732603	0.990938	1.38282	1.4548	1.488	0.403	0.1683	0.1962	0.5334	0.247	0.5689	0.3987	0.7238	0.3423	0.2679	0.5343	0.1786	0.3883	0.2679	0.0001
Q9P2E9	FIS1	0.928319	0.990246	1.00274	1.15163	0.904856	0.960351	0.979309	0.413	0.4136	0.3323	0.4256	0.08903	0.3523	0.4147	0.4169	0.4166	0.3007	0.3568	0.09839	0.3454	0.4234	0.7022
P57105	MFF	0.638245	0.860403	0.815409	0.994164	1.21414	1.37456	1.11308	0.2256	0.4723	0.4294	0.6154	0.2356	0.1933	0.2749	0.3388	0.5337	0.5215	0.5835	0.194	0.141	0.2593	0.093
Q9Y3D6	TBC1D15	0.594764	0.751108	1.03887	1.29093	0.966954	1.17296	1.0786	0.1234	0.4641	0.2836	0.7106	0.3612	0.3483	0.3652	0.2063	0.5809	0.2462	0.4994	0.3736	0.2728	0.3696	0.0004
Q9GZY8	OPA1	0.776822	0.901113	0.769535	1.14733	1.05794	1.23912	1.07545	0.4688	0.271	0.4153	0.5198	0.2453	0.5713	0.5851	0.6683	0.2987	0.5181	0.4872	0.2318	0.431	0.4968	0.0725
Q8TC07	DRP1 (DNM1L)	0.492716	0.56162	0.859932	1.24597	1.55863	1.30622	1.02374	0.1955	0.1864	0.5679	0.4816	0.2413	0.176	0.341	0.3968	0.331	0.5233	0.3418	0.1548	0.1346	0.3244	0.0001
O60313	DNM2	0.623815	0.768242	1.01032	1.05546	1.22772	1.15949	1.15577	0.2529	0.1293	0.3151	0.3839	0.2207	0.3481	0.2401	0.4055	0.1684	0.2855	0.3619	0.1798	0.2987	0.1926	0.0001
O00429	INF2	0.912592	0.951926	1.2499	1.45549	1.12414	0.778373	0.527575	0.2464	0.22	0.204	0.1527	0.2875	0.1988	0.1233	0.27	0.2311	0.1632	0.1049	0.2558	0.2555	0.2337	0.0001
P50570	MIRO1	0.71061	0.721168	0.818953	1.05601	1.18525	1.3283	1.17971	0.128	0.09661	0.305	0.405	0.1058	0.1709	0.2893	0.1802	0.134	0.3725	0.3835	0.08926	0.1286	0.2452	0.0058
Q27J81	MIRO2	0.844192	1.0009	0.556304	1.54725	0.9367	1.17153	0.943123	0.5587	0.503	0.2768	0.5457	0.4668	0.3427	0.4751	0.6618	0.5026	0.4975	0.3527	0.4983	0.2925	0.5038	0.0344
Q8IXI2	HSPA9 (GRP75)	0.31046	0.366231	0.677084	1.56766	1.39448	1.38841	1.21613	0.0811	0.1174	0.1631	0.5928	0.3576	0.2773	0.4153	0.2612	0.3198	0.2378	0.3646	0.2565	0.1997	0.3415	0.0001
Q8IXI1	PTPIP51 (RMDN3)	0.436625	0.61173	0.767117	1.29955	1.20717	1.37361	1.36893	0.1444	0.1116	0.336	0.3933	0.1482	0.3003	0.3273	0.3424	0.1736	0.4023	0.2925	0.1228	0.2172	0.2539	0.0001
P38646	TADBP (TDP-43)	0.876558	1.29717	1.16355	1.38544	0.905367	0.777152	0.594766	0.2675	0.3627	0.445	0.4474	0.2206	0.3042	0.2187	0.3052	0.2796	0.3824	0.3229	0.2436	0.3915	0.3677	0.0019
Q96TC7	GSK3B	0.602489	0.606102	0.683617	1.61046	1.29115	1.21489	0.991286	0.2852	0.1533	0.2475	0.6628	0.4701	0.1688	0.1571	0.4734	0.2529	0.362	0.4116	0.3641	0.139	0.1585	0.0001
Q13148	BAP31	0.656451	0.808995	0.922448	1.28741	0.902477	1.17704	1.11568	0.4023	0.2569	0.4171	0.4788	0.3521	0.2438	0.3557	0.543	0.2876	0.4276	0.3812	0.3902	0.1985	0.3349	0.0177
P49841	PACS2	1.3978	1.66672	1.46612	1.06081	1.02541	0.199393	0.283457	0.8398	0.9787	0.6537	1.247	0.001124	0.3047	0.2624	0.6008	0.5872	0.443	1.17	0.001096	1.491	1.206	0.0906
P51572	ATG14 (BAKOR)	0.5546	0.668917	0.72155	1.43778	1.08893	1.22491	1.30332	0.4177	0.4838	0.4987	0.1721	0.2459	0.5917	0.6153	0.7532	0.7232	0.6912	0.1197	0.2259	0.483	0.4721	0.0088
Q86VP3	STX17	0.620797	0.913315	1.13842	1.56691	1.22678	0.765973	0.767808	0.3451	0.3454	0.1634	0.8796	0.339	0.3486	0.2696	0.5559	0.3782	0.1435	0.5613	0.2764	0.4551	0.3511	0.0097
Q9BV40	VAMP8	0.406739	0.623112	0.693171	1.45784	1.6556	1.27345	0.967124	0.2536	0.4396	0.312	0.2901	0.3849	0.4863	0.4407	0.5269	0.5704	0.4049	0.1949	0.2325	0.3932	0.4371	0.0002
Q96GC9	VMP1	0.831751		0.933806	1.62876	1.84631	1.66501		0.179313		0.00405015	0.338979	0.0964174	0.257967		0.191104		0.00440856	0.284888	0.09264	0.245863		0.0133
Q6ZNE5	RRBP1	1.19157	1.48889	1.58115	1.06431	0.699559	0.55755	0.416974	0.3348	0.1932	0.3318	0.2027	0.17	0.08603	0.1053	0.281	0.1298	0.2099	0.1904	0.243	0.1543	0.2524	0.0001
P56962	SYNJ2BP	0.511944	0.834921	1.051	1.57794	1.32753	0.978853	0.717816	0.1057	0.2813	0.3507	0.2781	0.4504	0.2242	0.3109	0.2065	0.3369	0.3337	0.1762	0.3393	0.229	0.4332	0.0001
Q9P0L0	VAPA	0.46277	0.726598	0.89795	1.49445	1.14815	1.12307	1.15987	0.171	0.1818	0.3885	0.3977	0.2111	0.08993	0.1785	0.3214	0.2323	0.3394	0.3098	0.1645	0.09132	0.2298	0.0001
O95292	VAPB	0.488153	0.508248	0.81696	1.56924	1.20659	1.44586	0.963998	0.2569	0.2536	0.3445	0.5819	0.09626	0.4882	0.4605	0.4619	0.3971	0.3652	0.4008	0.07978	0.3494	0.5024	0.0001
Q8NHP6	MOSPD2	0.829703		1.12151	1.15425	1.64445	1.62195		0.133262		0.118309	0.40687	0.436059	0.35159		0.135749		0.167142	0.296311	0.312371	0.231704		0.0031
Q14849	STARD3	0.658962	0.867021	1.1306	1.2012	1.06127	0.962531	1.1102	0.328	0.4951	0.696	0.5464	0.0922	0.4168	0.6948	0.4405	0.5415	0.6432	0.4463	0.08687	0.3888	0.5619	0.1063
O95772	STARD3NL	0.712294	0.794749	1.05992	1.27477	0.98181	1.08425	1.01025	0.3329	0.4269	0.4884	0.3028	0.3374	0.3909	0.3617	0.467	0.4927	0.4247	0.2273	0.3436	0.3454	0.3696	0.0005
O15118	NPC1	0.518898	0.623828	1.02611	1.48529	0.939364	1.11185	1.15035	0.2599	0.2804	0.4496	0.4331	0.2324	0.4416	0.5012	0.4383	0.4079	0.3864	0.2855	0.2474	0.3657	0.477	0.0001
P08133	ANXA6	0.797558	0.930472	1.21884	1.17925	0.916682	1.01429	0.942901	0.1568	0.154	0.1677	0.1945	0.1604	0.1919	0.1505	0.1966	0.1655	0.1376	0.1649	0.175	0.1892	0.1597	0.0012
Q9BXW6	ORP1L (OSBPL1A)	1.23149	1.1494	1.50847	1.26416	0.81486	0.50054	0.531079	0.4557	0.05019	0.406	0.3293	0.05563	0.1904	0.06892	0.37	0.04366	0.2691	0.2605	0.06826	0.3804	0.1298	0.0001
Q9H0X9	ORP5 (OSBPL5)	0.864121	1.15574	0.947454	1.04461	0.942085	0.957722	1.22472	0.5009	0.4526	0.4271	0.5248	0.233	0.6151	0.7445	0.496	0.3745	0.4393	0.442	0.2534	0.6064	0.6074	0.738
Q5T4F4	ZFYVE27 (Protrudin)	0.900703	1.00534	1.1804	1.6411	0.946603	0.704843	0.621014	0.3793	0.3589	0.446	0.3788	0.2425	0.1839	0.2967	0.4105	0.3685	0.3922	0.2355	0.2481	0.2512	0.4588	0.0032
Q8NEN9	PDZD8	0.630801	0.705903	1.02518	1.4693	1.41244	0.810139	0.946235	0.2258	0.1295	0.1615	0.2877	0.1631	0.2832	0.1744	0.358	0.1834	0.1575	0.1958	0.1155	0.3496	0.1843	0.0001
P51149	RAB7A	0.661838	0.96127	1.4266	1.29141	0.854775	0.822812	0.794334	0.2106	0.404	0.4302	0.4601	0.2318	0.2305	0.3641	0.3168	0.3698	0.3074	0.3377	0.2712	0.2713	0.4429	0.0001
P51151	RAB9A	0.206429	0.305613	0.822365	1.02799	1.31109	1.87843	1.44808	0.2165	0.3177	0.8423	0.654	0.2918	0.9329	0.8427	1.049	1.039	1.024	0.6362	0.2226	0.4966	0.5819	0.0147
O95197	RTN3	0.798377	0.861485	0.988627	1.82734	1.00963	1.00838	0.506164	0.4867	0.1973	0.1565	0.5271	0.288	0.4297	0.2974	0.6096	0.2291	0.1583	0.2885	0.2852	0.4261	0.5876	0.0027
P00533	EGFR	1.64207	2.10459	1.27797	0.73083	0.320523	0.294234	0.292964	0.3593	0.6054	0.4946	0.3757	0.04877	0.1214	0.1283	0.2102	0.2863	0.3789	0.4755	0.1522	0.407	0.445	0.0001
P18031	PTPN1 (PTP1B)	0.643197	0.98099	1.15554	1.06709	0.983825	1.14279	0.954888	0.2972	0.3652	0.3567	0.5282	0.3888	0.3644	0.4855	0.431	0.3669	0.3069	0.4608	0.3952	0.307	0.4835	0.0156
P04083	ANXA1	0.886854	1.05821	1.26141	0.985608	0.842611	0.921728	0.910535	0.4304	0.2974	0.3426	0.2993	0.2319	0.2647	0.3657	0.4371	0.2613	0.2514	0.3076	0.2752	0.2729	0.4091	0.0003
O94876	TMCC1	0.563304	0.701443	0.680175	1.35355	1.09159	1.21459	1.3431	0.6864	0.5168	0.5695	0.4684	0.3877	0.6338	0.6615	1.043	0.7146	0.8323	0.3409	0.3552	0.4926	0.4738	0.0129
Q9ULV4	CORO1C	0.957017	1.19881	1.20528	1.05714	0.819555	0.914473	0.728609	0.2742	0.1354	0.1485	0.2342	0.1621	0.2485	0.3928	0.3002	0.1167	0.1245	0.2443	0.1875	0.2544	0.4425	0.0978
Q9Y5P4	CERT	0.554242	0.736868	1.17691	1.25061	1.12453	1.05988	1.09875	0.2024	0.2096	0.3826	0.4603	0.1372	0.3089	0.3019	0.3427	0.2955	0.3434	0.2854	0.122	0.2694	0.3075	0.0001
Q96D31	ORAI1	0.871062	1.05613	1.37533	0.942299		0.791507	0.936391	0.3621	0.254	0.7491	0.4244		0.3798	0.1892	0.4131	0.2405	0.54	0.4504		0.4695	0.2017	0.4267
Q9BZF1	ORP8 (OSBPL8)	0.63969	0.899188	1.24619	0.964531	1.06489	0.958692	1.24185	0.1219	0.3929	0.3057	0.318	0.2685	0.3277	0.2906	0.1913	0.3825	0.2536	0.3194	0.2521	0.296	0.237	0.0003
Q9BSJ8	ESYT1	0.810243	1.05168	1.00406	1.18727	1.06426	0.867468	1.04806	0.255	0.1747	0.3825	0.3647	0.1229	0.1162	0.414	0.2967	0.1586	0.3448	0.2575	0.1155	0.1342	0.429	0.0001
A0FGR8	ESYT2	0.618864	0.951316	1.10987	1.11126	1.10517	1.09023	1.03152	0.3349	0.264	0.288	0.4957	0.2022	0.4049	0.4286	0.5286	0.285	0.2565	0.4035	0.183	0.3436	0.3902	0.0002
Q86TL2	STIM1	0.639022	0.811431	1.14625	1.94129	1.1076	0.866181	0.488233	0.1857	0.1325	0.1019	0.5331	0.207	0.2112	0.1418	0.2906	0.1633	0.08893	0.2746	0.1869	0.2439	0.2904	0.0001
Q13586	STIMATE	0.52153	0.698823	0.649327	1.42897	1.27039	1.30642	1.12454	0.05286	0.223	0.09369	0.2905	0.2188	0.2445	0.001039	0.1014	0.3191	0.1443	0.2033	0.1723	0.1871	0.0009243	0.009
Q9BZ72	NIR3 (PTPIPNM2)	0.758413	0.941983	0.971191	1.94682	0.84925	0.85879	0.673557	0.2751	0.5018	0.4288	0.8332	0.3286	0.1845	0.3044	0.3628	0.5327	0.4415	0.428	0.3869	0.2149	0.4519	0.0005
Q5T8D3	ACBD5	0.452499	0.653564	0.918057	1.4823	1.20947	1.26541	1.04739	0.1387	0.1179	0.1928	0.5358	0.1352	0.3942	0.3077	0.3044	0.1824	0.22	0.3498	0.1118	0.3013	0.323	0.0001
Q8NC06	ACBD4	0.687351	0.866782	1.12372	1.35641	0.855889	1.06871	0.810147	0.3783	0.3419	0.4723	0.6517	0.2588	0.42	0.2658	0.5661	0.377	0.372	0.5001	0.3023	0.3699	0.3166	0.0231
Q9UBP0	SPASTIN	0.608478	0.678909	1.1888	1.77606	1.11041	0.936595	0.700743	0.1495	0.1715	0.1334	0.2824	0.1249	0.2516	0.1963	0.2457	0.2527	0.1122	0.159	0.1125	0.2686	0.2801	0.0001
P53990	IST1 (ESCRT III)	0.591549	0.574438	1.18456	1.75799	1.12925	0.947289	0.814924	0.2	0.2622	0.4853	0.2143	0.0741	0.3639	0.2176	0.3381	0.4565	0.4097	0.1219	0.06562	0.3841	0.267	0.0001
Q7LBR1	CHMP1B (ESCRT III)	0.558337	0.741887	1.09302	1.62936	1.105	1.17024	0.702166	0.1187	0.05889	0.1422	0.2405	0.1399	0.07602	0.07681	0.2125	0.07938	0.1301	0.1476	0.1266	0.06496	0.1094	0.0001
Q16891	MIC60 (IMMT)	0.597512	0.820286	0.818132	1.23733	1.16462	1.17996	1.25267	0.1784	0.3086	0.3681	0.3903	0.2446	0.2903	0.2928	0.3034	0.381	0.4397	0.2937	0.21	0.2354	0.2312	0.0001
Q9Y512	SAMM50	0.489027	0.726814	0.719226	1.00966	1.1536	1.43942	1.5366	0.1673	0.2693	0.1248	0.4309	0.3579	0.32	0.3915	0.3359	0.3704	0.1755	0.3922	0.3102	0.2234	0.2549	0.0001
Q13505	MTX1	0.477239	0.550686	0.661585	1.26551	1.19951	1.38134	1.54574	0.1409	0.1534	0.3283	0.4489	0.1317	0.2644	0.4099	0.2948	0.2653	0.4537	0.3529	0.1098	0.1894	0.2726	0.0001
O75431	MTX2	0.504711	0.639325	0.616117	1.14609	1.22412	1.34356	1.65786	0.179	0.1363	0.177	0.3147	0.2141	0.333	0.4682	0.3578	0.2132	0.2857	0.2721	0.1749	0.2407	0.2737	0.0001
Q9BUR5	MIC26 (APOO)	0.470069	0.5504	0.762342	1.32322	1.08677	1.47	1.30246	0.25	0.2043	0.334	0.5299	0.6546	0.595	0.3968	0.5432	0.3673	0.449	0.3795	0.6023	0.3818	0.2977	0.0001
Q9NX63	MIC19 (CHCHD3)	0.527588	0.527916	0.765941	1.20477	1.27292	1.42629	1.39036	0.3185	0.1931	0.2875	0.4539	0.1688	0.3918	0.3873	0.5639	0.351	0.3757	0.3646	0.1326	0.2648	0.266	0.0001
Q9BRQ6	MIC25 (CHCHD6)	0.794997	0.928286	0.932474	1.11672	0.93599	1.04645	1.18646	0.1321	0.2971	0.1959	0.2363	0.2689	0.3127	0.2693	0.1619	0.2875	0.2027	0.2047	0.2361	0.2691	0.3083	0.04
P14209	MIC2 (CD99)	1.05617	1.82183	1.50043	0.954838	0.245255	0.454462	0.478898	0.5106	0.9886	0.473	0.4927	0.04289	0.3847	0.5101	0.4824	0.5254	0.3103	0.4977	0.1749	0.844	0.9475	0.0001
P13202	IE1	0.0116618	0.545691	1.65065	1.04659	1.31642	1.34613	0.84056	0	0.229379	0.603572	0.219468	0.106779	0.285594	0.309328	0	0.41983	0.365125	0.209408	0.0809237	0.21194	0.367162
P16762	UL26	0.00161914	0.0297663	0.109041	0.621571	1.50023	2.29477	2.60129	0	0.0173223	0.0567142	0.305956	0.0966522	0.279616	0.426576	0	0.581774	0.520018	0.492112	0.0644016	0.12183	0.163953

## Sheet: B_HSV-1
		ALL RAW DATA FILES ARE AVAILABLE ON THE PRIDE AND PANORAMA PROTEOME REPOSITORIES AND CAN BE ACCESSED AS INDICATED IN THE MANUSCRIPT.
		Average peptide abundance across all replicates (N=4), scaled to mean						Standard deviation, all peptides (N>2) across all replicates (N=4)						CV, all peptides across all replicates						One-Way ANOVA p-value
Accession #	Protein Gene	MOCK	2HPI	6HPI	12HPI	18HPI	24HPI	MOCK	2HPI	6HPI	12HPI	18HPI	24HPI	MOCK	2HPI	6HPI	12HPI	18HPI	24HPI
Q8IWA4	MFN1	0.982525	0.707947	1.03624	1.23836	1.23187	0.739043	0.518	0.3192	0.3051	0.683	0.5448	0.3652	0.5273	0.4508	0.2944	0.5516	0.4888	0.4942	0.3554
O95140	MFN2	1.35	0.900378	0.930867	0.940465	0.905136	0.892613	0.9423	0.2503	0.3131	0.3951	0.4092	0.3454	0.698	0.278	0.3364	0.4201	0.4521	0.387	0.4891
P21796	VDAC1	1.20054	0.816378	0.825109	1.09604	1.1047	0.82893	0.719	0.1322	0.2363	0.4902	0.4062	0.04076	0.5989	0.1619	0.2864	0.4473	0.3677	0.04917	0.1619
P45880	VDAC2	1.16458	0.813934	0.815952	1.21348	1.11334	1.02186	0.645	0.2073	0.2012	0.5561	0.1866	0.05748	0.5542	0.2542	0.2431	0.4776	0.162	0.05625	0.2255
Q9Y277	VDAC3	0.865342	0.86543	0.745753	1.35864	1.0175	1.0336	0.1594	0.2808	0.422	0.6994	0.4221	0.2976	0.1725	0.3153	0.4973	0.5132	0.3922	0.288	0.1635
Q14643	ITPR1	1.36583	0.979996	0.954465	0.818458	0.939048	0.722065	0.6164	0.4298	0.1071	0.3844	0.1439	0.08367	0.4129	0.4586	0.1195	0.5697	0.1433	0.08488	0.0319
Q14573	ITPR3	1.12236	1.25821	0.86643	1.06827	1.11076	0.709385	0.6967	0.7753	0.2854	0.7106	0.493	0.3251	0.6718	0.6138	0.3439	0.6891	0.4461	0.4503	0.6235
Q9P2E9	FIS1	1.20769	0.881786	0.776704	1.1688	1.06874	0.986153	0.5506	0.1302	0.2759	0.4875	0.2862	0.01441	0.4952	0.1452	0.3465	0.4369	0.2599	0.01461	0.5124
P57105	MFF	1.06547	0.480719	1.23089	1.13037	0.955323	1.13723	0.08663	0.01795	0.3122	0.2226	0.03344	0.01253	0.0813	0.03734	0.2536	0.1969	0.03501	0.01102	0.029
Q9Y3D6	TBC1D15	1.23697	1.12075	0.865664	0.962643	0.854555	1.14371	0.6179	0.1901	0.3247	0.5822	0.3257	0.1186	0.4965	0.1745	0.361	0.6048	0.3664	0.1037	0.5032
Q9GZY8	OPA1	1.33874	0.706944	0.995781	0.769885	1.2082	0.753147	0.4905	0.3838	0.481	0.2745	0.2366	0.2993	0.3664	0.491	0.4831	0.3565	0.1985	0.3974	0.1082
Q8TC07	DRP1 (DNM1L)	0.892533	1.07723	0.973715	1.01768	1.08886	1.0507	0.2723	0.242	0.5782	0.5091	0.5181	0.3112	0.3022	0.2265	0.5634	0.4869	0.4967	0.2962	0.9737
O60313	DNM2	1.18801	0.948901	0.985656	0.944226	0.966473	0.866918	0.3287	0.305	0.2875	0.3629	0.3871	0.0253	0.2878	0.3728	0.3342	0.4549	0.3538	0.02918	0.0571
O00429	INF2	0.944902	0.825451	1.07567	0.964453	1.11071	1.07882	0.1643	0.2622	0.1622	0.2111	0.4773	0.2372	0.1739	0.3177	0.1508	0.2189	0.4297	0.2199	0.791
P50570	MIRO1	0.91532	1.04393	0.896006	1.53219	0.74332	0.869232	0.06372	0.2469	0.158	0.05163	0.4225	0.02966	0.06962	0.2366	0.1763	0.0337	0.5684	0.03412	0.0838
Q27J81	MIRO2	1.03695	0.938521	1.11668	1.16612	0.921607	0.82012	0.2209	0.1234	0.1868	0.08046	0.144	0.3195	0.213	0.1314	0.1673	0.069	0.1563	0.3896	0.313
Q8IXI2	HSPA9 (GRP75)	1.10961	0.782265	0.942764	1.11624	1.02906	1.00904	0.5741	0.1095	0.252	0.3958	0.3698	0.1157	0.5174	0.1401	0.2674	0.3545	0.3594	0.1146	0.2858
Q8IXI1	PTPIP51 (RMDN3)	1.03249	0.843966	0.827934	1.23282	1.00019	1.19853	0.3798	0.3285	0.1428	0.5275	0.3384	0.07784	0.3643	0.3978	0.1724	0.4139	0.3326	0.06494	0.0525
P38646	TADBP (TDP-43)	0.777971	1.37123	0.861792	1.42798	0.677524	0.883504	0.3793	0.6508	0.2904	0.5096	0.365	0.1499	0.4876	0.4746	0.3369	0.3569	0.5387	0.1697	0.2067
Q96TC7	GSK3B	1.11462	0.933354	1.37412	0.785622	0.86405	0.928232	0.3289	0.3195	0.3317	0.2439	0.3995	0.4437	0.2951	0.3424	0.2414	0.3105	0.4623	0.478	0.4048
Q13148	BAP31	1.06933	0.677965	1.02688	0.965424	1.20113	1.00165	0.1671	0.09086	0.1978	0.2379	0.1799	0.01049	0.1562	0.1328	0.1926	0.2465	0.1497	0.01047	0.0032
P49841	PACS2	0.999959	0.777825	0.655759	1.25916	1.16459	1.1427
P51572	ATG14 (BAKOR)	0.956726	1.13311	1.04484	0.967384	0.854637	1.0433	0.04848	0.08463	0.07802	0.1501	0.06371	0.1086	0.05068	0.07469	0.07467	0.1552	0.07455	0.1041	0.0526
Q86VP3	STX17	0.934509	0.885728	0.939257	1.17008	1.14206	0.92837	0.4306	0.4118	0.1765	0.3481	0.2174	0.06285	0.5457	0.3231	0.1711	0.3748	0.2347	0.05986	0.533
Q9BV40	VAMP8	1.22106	0.955078	0.900973	0.925294	1.00405	0.974203	0.3623	0.2055	0.1862	0.3866	0.2526	0.08383	0.2956	0.2111	0.2099	0.4197	0.2532	0.08605	0.0022
Q96GC9	VMP1	0.938302	0.918701	1.18987	1.04078	1.04923		0.179313	0.00405015	0.338979	0.0964174	0.257967		0.191104	0.00440856	0.284888	0.09264	0.245863		0.0001
Q6ZNE5	RRBP1	0.932694	1.20862	0.801799	1.35866	0.768171	0.930054	0.4543	0.3105	0.2878	0.2341	0.1558	0.3739	0.487	0.2569	0.359	0.1723	0.2028	0.402	0.1146
P56962	SYNJ2BP	1.0357	0.811772	0.953056	1.47746	0.879493	0.842518	0.1024	0.2168	0.08286	0.1032	0.2373	0.1325	0.09889	0.2671	0.08694	0.06982	0.2698	0.1573	0.2245
Q9P0L0	VAPA	1.03013	0.879187	0.868166	1.17279	1.02685	0.944891	0.3508	0.1678	0.2115	0.5387	0.2678	0.159	0.3514	0.1905	0.2467	0.4502	0.2458	0.1683	0.166
O95292	VAPB	0.819625	0.908207	0.945895	1.26687	1.03857	0.931769	0.3559	0.1643	0.191	0.6232	0.4722	0.1815	0.4203	0.189	0.2003	0.4922	0.43	0.1948	0.2033
Q8NHP6	MOSPD2	0.981682	0.707835	1.37312	1.39596	1.51741		0.133262	0.118309	0.40687	0.436059	0.35159		0.135749	0.167142	0.296311	0.312371	0.231704		0.1367
Q14849	STARD3	0.843132	0.903399	0.828759	1.39523	1.0169	1.02516	0.1138	0.1181	0.2689	0.4308	0.1636	0.242	0.132	0.1327	0.3095	0.3262	0.1569	0.2361	0.0642
O95772	STARD3NL	0.92168	0.700255	1.03315	1.17278	1.14314	0.926249	0.3149	0.1859	0.3285	0.3422	0.1479	0.04227	0.3416	0.2613	0.318	0.2918	0.1294	0.04563	0.0313
O15118	NPC1	1.45999	0.950903	0.941564	1.0732	0.872752	1.12809	0.8609	0.23	0.3705	0.5789	0.4347	0.2957	0.8114	0.2408	0.3874	0.5092	0.4981	0.2621	0.8545
P08133	ANXA6	1.09979	0.807168	1.04281	0.990514	1.07592	0.983799	0.1217	0.01861	0.1081	0.0587	0.2801	0.03534	0.1107	0.02306	0.1036	0.05926	0.2603	0.03592	0.1867
Q9BXW6	ORP1L (OSBPL1A)	0.887862	0.927355	0.813715	0.88639	1.49733	0.987345	0.04053	0.3828	0.09798	0.05319	0.406	0.1685	0.04565	0.4128	0.1204	0.06001	0.2711	0.1707	0.1931
Q9H0X9	ORP5 (OSBPL5)	1.0663	0.975641	0.966045	1.26592	0.766353	1.08053	0.2803	0.4489	0.3129	0.3581	0.3434	0.2673	0.2818	0.4057	0.3577	0.2851	0.4374	0.2474	0.2069
Q5T4F4	ZFYVE27 (Protrudin)	0.916137	0.879819	0.944192	1.225	1.08697	0.947891	0.0408	0.1495	0.02241	0.1914	0.05937	0.01774	0.04454	0.1699	0.02374	0.1562	0.05462	0.01871	0.0128
Q8NEN9	PDZD8	1.11806	0.804975	1.08461	0.949868	1.0966	0.945881	0.1725	0.247	0.1245	0.0002546	0.1658	0.2161	0.1543	0.3069	0.1148	0.000268	0.1512	0.2284	0.4971
P51149	RAB7A	0.974257	0.803124	0.789281	1.2386	1.18785	1.02067	0.331	0.3053	0.2342	0.4748	0.309	0.05336	0.3385	0.3565	0.3081	0.3671	0.2799	0.05228	0.0803
P51151	RAB9A	1.06975	0.975868	0.888733	1.05019	1.21505	0.800411	0.2007	0.4079	0.07494	0.369	0.125	0.03962	0.1876	0.418	0.08432	0.3513	0.1029	0.0495	0.6445
O95197	RTN3	0.786783	0.866216	0.992171	1.35643	1.03033	0.96807	0.2883	0.2567	0.4792	0.2471	0.434	0.2608	0.3664	0.2964	0.483	0.1822	0.4212	0.2694	0.6654
P00533	EGFR	1.14138	1.11523	0.730824	1.10134	0.992932	0.906941	0.4469	0.2202	0.2473	0.4532	0.2396	0.09959	0.4473	0.1969	0.3129	0.396	0.2403	0.1098	0.3374
P18031	PTPN1 (PTP1B)	1.20309	1.02574	0.913913	0.899321	1.03174	0.857621	0.5211	0.3104	0.3967	0.426	0.3529	0.5739	0.4355	0.3154	0.4182	0.4782	0.3441	0.6692	0.6831
P04083	ANXA1	1.13876	1.15245	0.919142	0.891211	0.887614	1.08051	0.3825	0.3612	0.2296	0.2557	0.2344	0.3142	0.3323	0.3176	0.2472	0.2897	0.2616	0.2908	0.0295
O94876	TMCC1	0.88903	0.728517	1.00275	1.26745	1.16053	0.951724	0.08002	0.01552	0.1651	0.3419	0.03676	0.118	0.09	0.02131	0.1646	0.2697	0.03167	0.124	0.1307
Q9ULV4	CORO1C	0.986679	0.758825	1.01646	1.0737	1.24094	0.923385	0.144	0.1329	0.2353	0.05613	0.5068	0.05073	0.146	0.1751	0.2315	0.05228	0.4084	0.05494	0.5552
Q9Y5P4	CERT	0.928094	1.17775	1.05415	0.971187	0.906946	0.847496	0.3309	0.2808	0.453	0.3984	0.184	0.1138	0.34	0.2452	0.4076	0.4461	0.1969	0.1343	0.5289
Q96D31	ORAI1	0.800333	0.858841	0.839644	1.2785	1.29454		0.3444	0.2473	0.3065	0.7486	0.173		0.4238	0.2809	0.3714	0.5951	0.1378		0.0788
Q9BZF1	ORP8 (OSBPL8)	0.789523	0.847472	0.902098	1.33972	1.10828	1.05161	0.2349	0.3279	0.2622	0.4429	0.2369	0.2063	0.2915	0.3554	0.3192	0.3203	0.2255	0.1961	0.0347
Q9BSJ8	ESYT1	0.980515	1.03929	0.798498	1.09771	1.06518	1.07527	0.3072	0.2157	0.2344	0.5468	0.2561	0.2458	0.3396	0.2079	0.3096	0.4429	0.245	0.2286	0.0382
A0FGR8	ESYT2	0.769326	1.07437	0.788482	1.34256	1.24434	0.728982	0.2896	0.3479	0.3475	0.5001	0.4279	0.35	0.3672	0.332	0.4632	0.344	0.3596	0.4802	0.0004
Q86TL2	STIM1	0.990129	1.01021	0.942967	1.20486	0.979345	0.872492	0.1148	0.2129	0.1057	0.04786	0.3444	0.04125	0.116	0.2108	0.1121	0.03972	0.3516	0.04728	0.6011
Q13586	STIMATE	0.947446	0.896953	0.939409	1.13814	1.09087	0.987182	0.0234	0.096	0.08942	0.1802	0.0642	0.03563	0.0247	0.107	0.09518	0.1584	0.05885	0.03609	0.2247
Q9BZ72	NIR3 (PTPIPNM2)	1.05814	0.968411	0.847137	1.16762	1.00779	0.950907	0.02268	0.2101	0.04416	0.1298	0.2317	0.03666	0.02143	0.2169	0.05213	0.1112	0.2299	0.03856	0.1932
Q5T8D3	ACBD5	1.22226	1.04261	0.774759	0.99481	1.0988	0.994115	0.5893	0.4732	0.2944	0.632	0.4063	0.3045	0.4935	0.4397	0.3874	0.6548	0.3853	0.2612	0.2902
Q8NC06	ACBD4	1.2241	0.913493	1.11082	0.770152	1.00067	0.850005	0.6989	0.3189	0.317	0.5313	0.5618	0.3747	0.5629	0.3682	0.2714	0.7342	0.4919	0.5158	0.3071
Q9UBP0	SPASTIN	1.05977	1.16009	0.970325	1.11234	0.808577	0.888896	0.2074	0.3964	0.3158	0.1833	0.08317	0.06973	0.1957	0.3417	0.3255	0.1648	0.1029	0.07844	0.3175
P53990	IST1 (ESCRT III)	0.990517	0.871691	1.19587	0.979934	1.01715	0.944841	0.1159	0.01423	0.3399	0.1842	0.2975	0.2435	0.117	0.01632	0.2842	0.188	0.2925	0.2577	0.7988
Q7LBR1	CHMP1B (ESCRT III)	0.897851	0.84984	0.941367	1.133	1.18845	0.989491	0.03298	0.07044	0.04496	0.1125	0.08394	0.05386	0.03674	0.08288	0.04776	0.09929	0.07063	0.05444	0.0172
Q16891	MIC60 (IMMT)	1.08906	0.785883	0.959077	1.2444	1.08205	0.906672	0.4825	0.1301	0.1657	0.5304	0.4211	0.1082	0.481	0.1415	0.1979	0.4037	0.3968	0.1193	0.1073
Q9Y512	SAMM50	1.00665	0.884305	0.864015	1.18714	1.2059	0.926829	0.5031	0.2537	0.2748	0.5407	0.3579	0.191	0.5369	0.2907	0.3165	0.4293	0.2969	0.206	0.1305
Q13505	MTX1	0.935752	0.720011	1.0455	0.987643	1.23343	1.12071	0.2858	0.3263	0.6734	0.4563	0.421	0.1181	0.3216	0.4191	0.6477	0.3766	0.3909	0.1054	0.3905
O75431	MTX2	0.833851	0.812969	0.973575	1.34354	1.04175	0.977821	0.3253	0.4194	0.3911	0.6338	0.3166	0.02979	0.384	0.4978	0.4166	0.4805	0.3025	0.03047	0.1262
Q9BUR5	MIC26 (APOO)	1.08006	1.04579	0.906353	1.00369	0.980711	1.03	0.2978	0.3332	0.2322	0.3407	0.2863	0.2186	0.2895	0.3403	0.2468	0.3385	0.2776	0.2123	0.9893
Q9NX63	MIC19 (CHCHD3)	1.06928	0.893531	0.920332	1.10674	1.00152	1.03442	0.3253	0.3597	0.3026	0.5011	0.4396	0.1181	0.2942	0.4019	0.3228	0.4733	0.4422	0.1142	0.8172
Q9BRQ6	MIC25 (CHCHD6)	1.14757	0.817928	0.896248	1.12591	0.893432	0.937889	0.6037	0.4634	0.4761	0.5689	0.3616	0	0.5044	0.5675	0.5499	0.504	0.3567	0	0.538
P14209	MIC2 (CD99)	1.04935	0.62791	1.1435	1.21785	1.07339	0.74788	0.422	0.292	0.6856	0.5996	0.3075	0.08176	0.4117	0.4716	0.5809	0.49	0.2774	0.1093	0.0606
P08392	ICP4	0.00187189	0.00420538	0.201461	1.36344	4.20798	0.22105	0	0.0027036	0.0194859	0.307516	0.316932	0.0127733	0	0.642568	0.0966901	0.225459	0.0752951	0.0577679
P04294	UL12	0.000310013	0.000223051	0.0613011	2.35849	3.51817	0.0615091	0	0.000101245	0.018527	1.1079	1.1463	0.0197682	0	0.453878	0.302211	0.469718	0.325809	0.321366
	*missing values have not yet been monitored for this infection

## Sheet: C_INFL-A
		ALL RAW DATA FILES ARE AVAILABLE ON THE PRIDE AND PANORAMA PROTEOME REPOSITORIES AND CAN BE ACCESSED AS INDICATED IN THE MANUSCRIPT.
		Average peptide abundance across all replicates (N=3), scaled to mean						Standard deviation, all peptides (N>2) across all replicates (N=3)						CV, all peptides across all replicates						One-Way ANOVA p-value
Accession #	Protein	MOCK	2HPI	6HPI	12HPI	18HPI	24HPI	MOCK	2HPI	6HPI	12HPI	18HPI	24HPI	MOCK	2HPI	6HPI	12HPI	18HPI	24HPI
Q8IWA4	MFN1	1.0391	1.04016	0.930126	0.927718	1.27203	0.622529	0.181432	0.20113	0.155492	0.137328	0.686219	0.228038	0.174605	0.193365	0.167173	0.148028	0.53947	0.36631	0.0002
O95140	MFN2	1.15021	1.0345	0.963038	0.94632	1.04175	0.754182	0.10609	0.0952487	0.117058	0.0819824	0.159344	0.0968514	0.0922349	0.0920723	0.121551	0.0866328	0.152958	0.128419	0.0005
P21796	VDAC1	1.52873	0.996638	0.929571	1.01089	0.841421	0.594583	0.446357	0.0975331	0.101115	0.197467	0.151904	0.159539	0.29198	0.0978621	0.108776	0.195339	0.180533	0.268321	0.0001
P45880	VDAC2	1.09178	1.02041	0.936922	1.10207	0.906743	0.913299	0.324328	0.11836	0.176314	0.317363	0.124121	0.198962	0.297064	0.115992	0.188184	0.28797	0.136887	0.21785	0.3556
Q9Y277	VDAC3	1.63832	0.999273	0.909212	1.09147	0.724267	0.533769	0.380649	0.171415	0.100008	0.178367	0.115367	0.24873	0.23234	0.17154	0.109994	0.163419	0.159288	0.465987	0.0001
Q14643	ITPR1	1.04536	0.950728	1.0387	0.932436	1.06286	0.907351	0.169775	0.10896	0.161875	0.16807	0.101147	0.090613	0.162409	0.114607	0.155844	0.180249	0.0951653	0.0998653	0.7378
Q14573	ITPR3	1.04605	1.14044	0.683912	0.85167	1.18604	1.11115	0.272071	0.461783	0.195844	0.274724	0.170551	0.108678	0.260093	0.404918	0.286358	0.322571	0.143799	0.0978071	0.1636
Q9P2E9	FIS1	1.0579	0.996071	0.975388	0.953824	1.06863	0.899112	0.106492	0.148563	0.22077	0.195972	0.134893	0.125097	0.100663	0.149149	0.226341	0.205459	0.12623	0.139134	0.6572
P57105	MFF	1.22711	1.02306	0.984425	0.928703	0.890224	0.908516	0.291174	0.228693	0.161549	0.211605	0.153107	0.311425	0.237285	0.223537	0.164105	0.227851	0.171987	0.342785	0.16
Q9Y3D6	TBC1D15	1.04871	1.0359	1.04431	0.901363	0.994661	0.953657	0.0678606	0.0577046	0.0745956	0.108967	0.0876392	0.0752182	0.0647084	0.0557046	0.0714305	0.120891	0.0881097	0.0788734	0.0236
Q9GZY8	OPA1	1.57575	0.918236	0.910084	0.991924	0.838298	0.705039	0.945413	0.285292	0.201521	0.370703	0.23096	0.327707	0.599978	0.310696	0.221431	0.373722	0.27551	0.464808	0.0077
Q8TC07	DRP1 (DNM1L)	1.5733	0.931753	0.845162	1.11331	0.833119	0.632165	0.939892	0.262888	0.255668	0.438306	0.346553	0.299599	0.597403	0.282144	0.302507	0.393697	0.415971	0.473925	0.0056
O60313	DNM2	1.65258	0.968522	0.909176	0.951554	0.849037	0.539234	0.585784	0.233994	0.108519	0.261459	0.205376	0.23972	0.354466	0.241599	0.119359	0.27477	0.241892	0.444555	0.0001
O00429	INF2	1.12124	0.941691	1.131	0.763242	1.04011		0.096564	0.35062	0.347068	0.0956515	0.0174418		0.0861226	0.37233	0.306868	0.125323	0.0167692		0.5064
P50570	MIRO1 (RHOT1)	1.07207	1.04178	0.901458	0.894341	1.06854		0.101236	0.12637	0.0782939	0.0642981	0.064669		0.0944297	0.121302	0.0868525	0.0718944	0.0605212		0.1716
Q27J81	MIRO2 (RHOT2)	1.04155	1.02784	0.971962	0.917694	1.03221		0.0367991	0.0719941	0.0417124	0.0262569	0.0757205		0.0353311	0.0700438	0.0429157	0.0286118	0.0733577		0.0624
Q8IXI2	HSPA9 (GRP75)	1.3324	0.951316	0.91058	0.948152	0.984363	0.848138	0.574237	0.18655	0.211049	0.265113	0.300369	0.302186	0.430979	0.196097	0.231774	0.27961	0.305141	0.356293	0.0579
Q8IXI1	PTPIP51 (RMDN3)	1.20285	0.984934	1.03829	0.893321	1.03412	0.764445	0.312417	0.159281	0.111951	0.150838	0.204256	0.289374	0.259731	0.161718	0.107823	0.168851	0.197517	0.378541	0.0015
P38646	GSK3B	1.11681	1.04608	0.950328	0.92142	0.970757		0.0494824	0.0668514	0.0354844	0.00563433	0.0356735		0.0443068	0.0639068	0.0373391	0.00611483	0.0367482		0.007
Q96TC7	TARDBP	1.12346	0.850542	0.977563	0.86794	1.14015		0.137399	0.104044	0.0548221	0.0984128	0.0529799		0.122299	0.122327	0.0560804	0.113387	0.0464675		0.0312
Q13148	BAP31	1.2807	0.955119	0.936228	1.03637	0.947472	0.772235	0.397068	0.143399	0.130204	0.157109	0.189644	0.179866	0.310039	0.150137	0.139073	0.151595	0.200158	0.232916	0.0082
P49841	PACS2	1.37551	1.06791	0.885598	0.861788	0.856556	0.944253	0.196493	0.114346	0.137156	0.21023	0.18441	0.0740121	0.142851	0.107074	0.154874	0.243946	0.215293	0.0783816	0.0659
P51572	ATG14	1.17173	1.19768	0.945129	0.878674	0.846952		0.155839	0.107887	0.120361	0.055056	0.1632		0.133	0.0900798	0.127349	0.0626581	0.192691		0.2837
Q86VP3	STX17	1.05715	1.09159	0.969324	0.92755	0.964117		0.222727	0.0377923	0.0607767	0.178773	0.03983		0.210687	0.0346212	0.0627002	0.192737	0.0413124		0.8852
Q9BV40	VAMP8	1.31254	0.941962	0.949343	1.01718	0.908554	0.831555	0.172932	0.042741	0.0573126	0.101469	0.116879	0.127896	0.131754	0.0453745	0.0603707	0.0997552	0.128643	0.153803	0.0001
Q96GC9	VMP1	1.09973	1.24234	0.966067	0.753551	0.955056		0.119893	0.175323	0.0555876	0.0704788	0.0584091		0.10902	0.141123	0.05754	0.0935289	0.0611577		0.1348
Q6ZNE5	RRBP1	1.18337	1.15668	1.06174	0.71825	0.911071		0.18732	0.00421954	0.167153	0.212876	0.101458		0.158294	0.00364798	0.157434	0.296381	0.111361		0.3128
P56962	SYNJ2BP	1.09224	0.979727	1.10569	0.857175	0.977234		0.129877	0.109717	0.0757997	0.0941926	0.0337981		0.118909	0.111987	0.0685543	0.109887	0.0345855		0.1309
Q9P0L0	VAPA	1.19491	1.02264	0.926109	0.919867	1.02789	0.866286	0.195311	0.164176	0.0780815	0.118389	0.221014	0.1425	0.163453	0.160542	0.0843114	0.128702	0.215018	0.164495	0.0008
O95292	VAPB	1.50221	1.01248	0.935475	0.877209	0.890614	0.642261	0.446067	0.159377	0.0928285	0.169101	0.134919	0.19119	0.296942	0.157412	0.0992314	0.192772	0.15149	0.297682	0.0001
Q8NHP6	MOSPD2	1.12979	0.850905	0.898078	1.04627	1.05093		0.0356172	0.0498899	0.0584662	0.18765	0.148608		0.0315256	0.0586315	0.0651015	0.17935	0.141407		0.0001
Q14849	STARD3	1.34987	1.06709	0.946368	0.991177	0.854911	0.650611	0.32183	0.0898143	0.196998	0.160509	0.218601	0.0613593	0.238416	0.0841676	0.208162	0.161938	0.255701	0.0943102	0.0003
O95772	STARD3NL	1.70539	0.926847	0.918856	0.951974	0.732753	0.650135	0.766809	0.233638	0.221081	0.345408	0.278933	0.2562	0.449638	0.252078	0.240605	0.362833	0.380664	0.394072	0.0001
O15118	NPC1	1.11369	1.06854	1.06991	1.01501	0.924687	0.759165	0.0945752	0.149547	0.140497	0.155361	0.118671	0.128465	0.0849206	0.139954	0.131316	0.153063	0.128337	0.169218	0.0001
P08133	ANXA6	0.955534	1.16964	0.920667	0.965803	0.990819		0.0407214	0.100294	0.0307524	0.0716047	0.0107586		0.0426164	0.0857483	0.0334023	0.07414	0.0108582		0.1549
Q9BXW6	ORP1L (OSBPL1A)	1.0463	1.01392	0.958893	0.804814	1.13988		0.132022	0.236749	0.100126	0.0989645	0.11593		0.12618	0.233499	0.104419	0.122966	0.101704		0.1236
Q9H0X9	ORP5 (OSBPL5)	1.16721	1.0214	0.949382	1.09611	0.928249	0.740263	0.396244	0.126984	0.174174	0.5629	0.236001	0.198022	0.339481	0.124323	0.183461	0.513542	0.254243	0.267502	0.1144
Q5T4F4	PDZD8	1.05518	1.09142	1.00271	0.883526	0.976198		0.15087	0.0993865	0.137598	0.227754	0.0383127		0.14298	0.0910616	0.137225	0.257778	0.0392469		0.6659
Q8NEN9	ZFYVE27 (Protrudin)
P51149	RAB7A	1.15184	1.0668	1.00248	1.00692	0.900196	0.854264	0.364296	0.153275	0.132701	0.188541	0.132384	0.190126	0.316272	0.143678	0.132372	0.187244	0.147062	0.222561	0.0665
P51151	RAB9A	1.0308	1.30341	0.942848	0.800231	0.942814		0	0	0	0	0		0	0	0	0	0		0.0133
O95197	RTN3	0.973846	1.05391	1.05516	0.9976	0.939611		0.0367792	0.0216391	0.136194	0.0199571	0.0988921		0.0377669	0.0205322	0.129074	0.0200051	0.105248		0.0181
P00533	EGFR	1.18736	1.01835	0.929737	0.881695	1.07267	0.89325	0.146655	0.117862	0.12481	0.0972861	0.331233	0.192659	0.123513	0.115738	0.134242	0.11034	0.308792	0.215683	0.0313
P18031	PTPN1 (PTP1B)	1.38787	1.03685	0.957406	0.959493	0.917673	0.632581	0.296775	0.142501	0.123253	0.160949	0.278203	0.16962	0.213835	0.137437	0.128736	0.167743	0.303161	0.26814	0.0001
P04083	ANXA1	1.21015	0.952455	0.968911	0.985986	0.951217	0.914787	0.290806	0.11692	0.0813154	0.126944	0.097377	0.126149	0.240305	0.122757	0.0839246	0.128748	0.102371	0.1379	0.0035
O94876	TMCC1	1.08986	0.933248	1.01796	0.92625	1.2617	0.693028	0.379559	0.410845	0.521314	0.310426	0.595852	0.27401	0.348265	0.440232	0.512118	0.335143	0.472261	0.395381	0.3489
Q9ULV4	CORO1C	1.28281	0.924134	0.930433	0.981167	0.952296	0.92189	0.260944	0.107326	0.0741817	0.187447	0.19526	0.221625	0.203415	0.116137	0.0797281	0.191045	0.205041	0.240402	0.0046
Q9Y5P4	CERT	1.12449	1.10848	1.02666	0.949406	0.907296	0.831627	0.251631	0.131263	0.0814254	0.140097	0.188144	0.22488	0.223774	0.118417	0.0793107	0.147562	0.207368	0.270409	0.0862
Q96D31	ORAI1	1.08275	1.00273	0.942084	0.858586	1.26528	0.848575	0.19443	0.115751	0.162322	0.0446381	0.298703	0.198485	0.179571	0.115437	0.172301	0.0519903	0.236077	0.233904	0.1076
Q9BZF1	ORP8 (OSBPL8)	1.08348	1.03857	0.941475	0.922162	1.04537	0.955847	0.110746	0.109598	0.117044	0.130961	0.0990785	0.157728	0.102213	0.105528	0.12432	0.142015	0.0947786	0.165014	0.0198
Q9BSJ8	ESYT1	1.00035	0.931926	0.941393	1.25103	0.891731	0.970873	0.19225	0.144142	0.265343	0.773352	0.20609	0.0743469	0.192182	0.154671	0.281862	0.618174	0.231112	0.0765774	0.5138
A0FGR8	ESYT2	1.27023	1.06477	0.96801	0.936771	0.960096	0.733186	0.352914	0.13191	0.14359	0.193269	0.191156	0.297934	0.277834	0.123886	0.148336	0.206314	0.199101	0.406356	0.0006
Q86TL2	PITPNM2	1.18782	1.01525	0.931981	0.790992	1.05639		0.026187	0.339857	0.0183958	0.143912	0.113768		0.0220463	0.334752	0.0197384	0.181938	0.107695		0.0062
Q13586	STIM1	1.23357	0.978792	1.19088	0.7086	0.919964		0.161149	0.131028	0.189346	0.182199	0.141768		0.130636	0.133867	0.158997	0.257126	0.154102		0.0013
Q9BZ72	STIMATE	1.17491	1.05744	0.999484	0.914218	0.884105		0	0	0	0	0		0	0	0	0	0		0.0055
Q5T8D3	ACBD5	1.16636	1.04597	1.07552	0.895466	0.920081	0.763609	0.185278	0.0933783	0.245467	0.126529	0.14373	0.206972	0.158851	0.0892747	0.228231	0.141299	0.156215	0.271045	0.0034
Q8NC06	ACBD4	1.42245	0.764899	0.712766	1.44377	0.89132	0.652006	0.424789	0.248556	0.254773	0.777917	0.31578	0.27103	0.298631	0.324952	0.357443	0.538811	0.354283	0.415686	0.002
Q9UBP0	SPAST	1.02362	0.991204	0.976883	0.85057	1.12546		0.0579842	0.13476	0.0449895	0.160593	0.268498		0.0566464	0.135956	0.0460541	0.188807	0.238567		0.0249
P53990	IST1	1.06523	1.22568	1.04494	0.771055	0.922468		0	0	0	0	0		0	0	0	0	0		0.0108
Q7LBR1	CHMP1B	1.04466	0.731399	0.804053	1.01729	1.30625		0	0	0	0	0		0	0	0	0	0		0.0216
Q16891	MIC60 (IMMT)	1.2403	0.971365	0.970356	0.92556	0.994826	0.836776	0.292248	0.135737	0.0882182	0.160221	0.102787	0.154166	0.235627	0.139739	0.0909133	0.173107	0.103322	0.184238	0.0019
Q9Y512	SAMM50	1.53695	0.988095	0.946576	0.956525	0.787282	0.67774	0.779602	0.264079	0.193831	0.291974	0.353563	0.43038	0.507241	0.267261	0.204771	0.305245	0.449093	0.635021	0.0093
Q13505	MTX1	1.05587	1.03622	0.977376	0.929128	1.05755	0.919963	0.12939	0.127256	0.0894375	0.162249	0.0642848	0.182926	0.122544	0.122808	0.0915078	0.174625	0.0607865	0.19884	0.2118
O75431	MTX2	1.07949	1.07413	1.03262	0.950373	0.961475	0.893098	0.161524	0.118822	0.11206	0.109902	0.198642	0.0968907	0.14963	0.110621	0.10852	0.115641	0.206602	0.108488	0.1307
Q9BUR5	MIC26 (APOO)	1.24503	1.04787	0.912785	0.983272	0.936915	0.828537	0.117398	0.10027	0.14924	0.176673	0.0631174	0.176476	0.0942935	0.0956895	0.1635	0.179679	0.0673672	0.212998	0.0001
Q9NX63	MIC19 (CHCHD3)	1.13732	0.928314	1.07692	0.901765	0.995121	0.943862	0.112607	0.135675	0.138437	0.181852	0.0623132	0.0865787	0.0990112	0.146152	0.128549	0.201663	0.0626187	0.0917281	0.0519
Q9BRQ6	MIC25 (CHCHD6)	1.14974	0.983487	1.03598	0.905178	0.960926	0.971017	0.256569	0.0657508	0.0900205	0.210616	0.120948	0.103765	0.223154	0.0668547	0.0868945	0.232679	0.125866	0.106862	0.2698
P14209	MIC2 (CD99)	1.48237	0.94384	0.748232	1.07359	0.903204	0.79902	0.49246	0.263707	0.150086	0.27287	0.249573	0.290871	0.332211	0.279398	0.200588	0.254167	0.27632	0.364035	0.0119
P03468	NA	0	0.0650881	0.117024	1.41381	2.54127	2.054	0	0.0607292	0.128093	0.529253	0.773156	1.40442		0.933031	1.09459	0.374345	0.304241	0.68375
P03452	HA	0	0.0463804	0.0326028	1.1486	2.2056	2.83014	0	0.0489838	0.0100814	0.338604	0.401357	0.590595		1.05613	0.309217	0.294797	0.181972	0.208681
	*missing values have not yet been monitored for this infection

## Sheet: D_HCoV-OC43
		ALL RAW DATA FILES ARE AVAILABLE ON THE PRIDE AND PANORAMA PROTEOME REPOSITORIES AND CAN BE ACCESSED AS INDICATED IN THE MANUSCRIPT.
		Average peptide abundance across all replicates (N=3), scaled to mean				Standard deviation, all peptides (N>2) across all replicates (N=3)				CV, all peptides across all replicates				One-Way ANOVA p-value
Accession #	Protein	MOCK	3HPI	6HPI	12HPI	MOCK	3HPI	6HPI	12HPI	MOCK	3HPI	6HPI	12HPI
Q8IWA4	MFN1	1.24033	0.883281	1.05765	0.842045	0.0840414	0.182239	0.216073	0.142584	0.0677574	0.20632	0.204296	0.169331	0.0022
O95140	MFN2	1.17575	1.0491	0.97864	0.776749	0.0243848	0.0803208	0.0265429	0.11629	0.0207397	0.0765616	0.0271222	0.149713	0.0001
P21796	VDAC1	1.19733	0.890364	1.05397	0.878717	0.0275944	0.159652	0.152072	0.12131	0.0230465	0.179311	0.144286	0.138054	0.0031
P45880	VDAC2	1.06022	0.930752	1.01674	0.987012	0.0261804	0.0423036	0.0562789	0.0422398	0.0246933	0.045451	0.0553524	0.0427956	0.0974
Q9Y277	VDAC3	1.13869	0.944792	0.946513	0.990113	0.0899789	0.113017	0.0996779	0.0635773	0.0790199	0.119621	0.105311	0.0642122	0.014
Q14643	ITPR1	1.18171	0.936142	0.913502	0.960877	0.0444299	0.10649	0.0622399	0.0305604	0.0375981	0.113754	0.0681333	0.0318047	0.0302
Q14573	ITPR3	1.16294	0.935981	0.957266	0.94232	0.00908724	0.103285	0.118571	0.0631746	0.00781404	0.110349	0.123864	0.0670415	0.0424
Q9P2E9	FIS1	1.21222	1.16634	0.81284	0.745845	0.00603472	0.046347	0.123972	0.0813631	0.00497823	0.0397372	0.152517	0.109088	0.0001
P57105	MFF	1.03215	0.904759	1.04186	1.03136	0.0418251	0.0625451	0.0748993	0.0162178	0.0405224	0.069129	0.0718902	0.0157246	0.0058
Q9Y3D6	TBC1D15	1.11471	1.01239	0.900878	0.95967	0.0264829	0.0600076	0.0301743	0.0388572	0.0237575	0.0592732	0.0334943	0.0404902	0.0103
Q9GZY8	OPA1	1.18635	0.981275	0.912768	0.915772	0.0267906	0.114489	0.0048903	0.0718265	0.0225823	0.116674	0.00535766	0.0784327	0.0013
Q8TC07	DNM1L (DRP1)	1.1855	0.931451	0.898517	0.974733	0.0855051	0.118419	0.0250861	0.0383026	0.0721257	0.127134	0.0279195	0.0392955	0.0007
O60313	DNM2	1.19376	0.962831	0.998775	0.856616	0.0137667	0.122377	0.130069	0.0855625	0.0115323	0.127102	0.130229	0.0998844	0.0002
O00429	INF2	1.09196	0.983123	1.02467	0.901225	0.00474594	0.127309	0.0881474	0.124585	0.00434626	0.129495	0.0860251	0.138239	0.2659
P50570	MIRO1	1.20799	0.924115	0.976331	0.923927	0.0310967	0.164234	0.0723613	0.0386599	0.0257425	0.17772	0.0741155	0.0418431	0.0536
Q27J81	MIRO2	1.2774	0.934307	0.888582	0.847179	0.00557263	0.143217	0.0170974	0.081804	0.00436249	0.153286	0.0192413	0.0965606	0.0003
Q8IXI2	HSPA9 (GRP75)	1.08887	0.981009	1.01209	0.935515	0.0443732	0.0666275	0.0631131	0.0268064	0.0407516	0.0679172	0.0623591	0.0286541	0.2777
Q8IXI1	PTPIP51 (RMDN3)	1.13817	0.970443	1.01699	0.866608	0.029295	0.0930162	0.0423325	0.0926445	0.0257387	0.0958492	0.0416252	0.106905	0.0305
P38646	TADBP (TDP-43)	1.08906	0.943983	1.07709	0.938063	0.00780305	0.109558	0.145571	0.0505377	0.00716497	0.116059	0.135152	0.0538746	0.0626
Q96TC7	GSK3B	1.14967	0.907565	1.0282	0.923133	0.0358974	0.135124	0.0925605	0.116932	0.0312242	0.148886	0.090022	0.126669	0.0243
Q13148	BAP31 (BCAP31)	1.11955	0.942785	0.907988	1.04026	0.0400381	0.0925799	0.0124863	0.078747	0.0357626	0.0981983	0.0137516	0.0756996	0.0046
P49841	PACS2	1.76517	0.830499	0.695989	0.633736	0.268513	0.510758	0.112046	0.108901	0.152117	0.615002	0.160988	0.17184	0.0012
P51572	ATG14 (BAKOR)	1.15979	0.960209	1.03014	0.886769	0.00330294	0.107965	0.166118	0.108679	0.00284787	0.112439	0.161258	0.122556	0.055
Q86VP3	STX17	1.21607	1.03446	0.965745	0.782938	0.110732	0.0959488	0.145609	0.116189	0.0910567	0.0927527	0.150774	0.148401	0.0116
Q9BV40	VAMP8	1.25181	0.91045	0.894763	0.927427	0.0652357	0.166737	0.0362639	0.0617298	0.0521133	0.183137	0.0405291	0.0665602	0.0007
Q96GC9	VMP1	1.1536	0.947732	1.01722	0.875652	0.0592304	0.0869237	0.114299	0.103104	0.0513441	0.0917176	0.112364	0.117746	0.1663
Q6ZNE5	RRBP1	1.09696	1.02805	1.08296	0.802482	0.00670778	0.12498	0.138788	0.17733	0.00611487	0.121571	0.128156	0.220977	0.1869
P56962	SYNJ2BP	1.15714	0.936757	0.944869	0.968199	0.0175869	0.126475	0.0388488	0.0428898	0.0151986	0.135014	0.0411155	0.0442986	0.0013
Q9P0L0	VAPA	1.17226	0.983789	0.865595	0.944057	0.00141508	0.0784116	0.0431616	0.0357198	0.00120714	0.0797037	0.0498636	0.0378365	0.0001
O95292	VAPB	1.12006	0.958265	1.02064	0.912358	0.0414529	0.108617	0.102105	0.0972344	0.0370096	0.113347	0.10004	0.106575	0.0876
Q8NHP6	MOSPD2	1.16659	0.919801	1.01674	0.937944	0.15459	0.13772	0.233007	0.0717771	0.132515	0.149728	0.229171	0.0765259	0.3292
Q14849	STARD3	1.15631	1.03701	0.865391	0.924587	0.0537483	0.0740461	0.0912081	0.0850628	0.0464825	0.0714031	0.105395	0.0920009	0.0486
O95772	STARD3NL	1.16897	0.92111	1.00549	0.933783	0.0255601	0.121254	0.10106	0.0432903	0.0218655	0.131639	0.100509	0.0463601	0.0001
O15118	NPC1	1.16851	0.932068	1.04937	0.878133	0.143206	0.108716	0.159916	0.101719	0.122555	0.116639	0.152392	0.115836	0.0255
P08133	ANXA6	1.13526	0.916887	1.00241	0.953304	0.196908	0.177831	0.0832098	0.063433	0.173447	0.19395	0.0830095	0.0665402	0.1102
Q9BXW6	ORP1L (OSBPL1A)	1.21192	0.99431	0.938772	0.859814	0.0295923	0.172323	0.0682805	0.0998896	0.0244178	0.173309	0.0727339	0.116176	0.0132
Q9H0X9	ORP5 (OSBPL5)	1.06853	1.02252	0.908639	1.00323	0.0295483	0.0193998	0.0448145	0.0686807	0.0276532	0.0189725	0.0493204	0.0684598	0.4404
Q5T4F4	ZFYVE27 (Protrudin)	1.17187	0.92503	0.929126	0.969769	0.0103418	0.125317	0.046462	0.0603544	0.00882501	0.135474	0.0500061	0.0622359	0.0077
Q8NEN9	PDZD8	1.11483	1.00529	0.858278	1.00989	0.0571156	0.0769183	0.0474686	0.0609482	0.0512327	0.0765134	0.0553068	0.0603513	0.0098
P51149	RAB7A	1.17473	0.913167	0.956259	0.968134	0.0114751	0.12331	0.070269	0.0246964	0.00976826	0.135035	0.0734832	0.0255093	0.0045
P51151	RAB9A	1.16791	0.940562	0.973716	0.933358	0.118045	0.141614	0.0702656	0.0469334	0.101074	0.150563	0.0721623	0.0502844	0.0189
O95197	RTN3	1.01669	1.00316	1.01743	0.963837	0.027792	0.0708894	0.027513	0.106185	0.0273358	0.0706661	0.0270416	0.110169	0.5989
P00533	EGFR	1.18811	1.05215	1.06644	0.678987	0.126611	0.09762	0.0943822	0.205021	0.106565	0.0927815	0.0885021	0.301951	0.0018
P18031	PTPN1 (PTP1B)	1.08697	1.0366	0.943578	0.924776	0.0105406	0.0653833	0.0770476	0.037553	0.00969724	0.0630746	0.0816547	0.0406076	0.0937
P04083	ANXA1	1.13639	1.02703	0.923577	0.911892	0.00854534	0.0655577	0.100448	0.0534769	0.00751975	0.0638324	0.108759	0.0586439	0.0013
O94876	TMCC1	1.11185	1.02682	0.902425	0.9309	0.130012	0.136266	0.0519124	0.0462048	0.116933	0.132706	0.0575254	0.0496345	0.2239
Q9ULV4	CORO1C	1.12688	0.961057	0.977127	0.95832	0.0278262	0.163003	0.107386	0.0670712	0.0246932	0.169608	0.109899	0.0699884	0.2229
Q9Y5P4	CERT (COL4A3BP)	1.10114	0.910889	0.984815	1.00075	0.110976	0.0389201	0.0912885	0.0111246	0.100783	0.0427276	0.0926961	0.0111163	0.3105
Q96D31	ORAI1
Q9BZF1	ORP8 (OSBPL8)	1.14066	0.936239	1.03097	0.917524	0.0730768	0.121586	0.126193	0.0822908	0.0640656	0.129867	0.122402	0.0896879	0.0418
Q9BSJ8	ESYT1	1.10533	1.01406	0.964485	0.906203	0.00101697	0.0750572	0.0446258	0.0638674	0.000920061	0.0740164	0.046269	0.070478	0.0035
A0FGR8	ESYT2	1.13246	0.964155	0.912416	0.996986	0.0475693	0.0931282	0.0318466	0.0523965	0.0420055	0.0965905	0.0349035	0.0525549	0.0007
Q86TL2	STIM1	1.21082	1.00045	0.896897	0.877575	0.0664265	0.119509	0.0853516	0.0406871	0.0548606	0.119455	0.0951633	0.0463631	0.0025
Q13586	STIMATE	1.1028	1.01737	0.925479	0.968546	0.0182335	0.0467248	0.039404	0.0690584	0.0165338	0.0459272	0.0425769	0.0713011	0.4414
Q9BZ72	NIR3 (PTPIPNM2)	1.0648	1.05328	0.893553	0.968263	0.0195957	0.0205334	0.0802375	0.0405306	0.0184032	0.0194947	0.089796	0.041859	0.0031
Q5T8D3	ACBD5	1.13689	1.01831	0.921861	0.939666	0.022386	0.100487	0.074653	0.0657667	0.0196906	0.0986801	0.0809808	0.0699895	0.0044
Q8NC06	ACBD4	1.10863	0.920312	0.951983	1.05738	0.0355826	0.152056	0.100086	0.0779209	0.0320959	0.165222	0.105134	0.0736925	0.3267
Q9UBP0	SPASTIN	0.987226	0.988625	1.09328	0.958253	0.0906219	0.0440652	0.0724742	0.0530695	0.0917946	0.0445722	0.0662908	0.0553815	0.546
P53990	IST1 (ESCRT III)	1.04015	1.0467	0.972893	0.936963	0.0136519	0.0319715	0.0611549	0.0123391	0.0131249	0.0305452	0.0628587	0.0131693	0.2068
Q7LBR1	CHMP1B (ESCRT III)	1.06224	0.958341	1.02247	0.954265	0.0446003	0.0456325	0.0490484	0.0500147	0.0419868	0.0476162	0.0479705	0.0524118	0.3274
Q16891	IMMT (MIC60)	1.14474	0.954609	0.973544	0.962752	0.014075	0.119229	0.107926	0.0194462	0.0122954	0.124898	0.110859	0.0201985	0.016
Q9Y512	SAMM50	1.19262	0.935176	0.849063	1.04709	0.0229894	0.108077	0.070371	0.12014	0.0192764	0.115569	0.0828808	0.114737	0.0132
Q13505	MTX1	1.18201	0.968333	1.00664	0.881331	0.106737	0.104747	0.159052	0.0456446	0.0903013	0.108173	0.158002	0.0517905	0.0175
O75431	MTX2	1.10267	0.980983	0.977276	0.938005	0.0199227	0.0411001	0.0444271	0.0233469	0.0180677	0.0418969	0.0454601	0.02489	0.1375
Q9BUR5	APOO (MIC26)	1.07394	1.02465	0.943959	0.967869	0.129936	0.0532678	0.0165987	0.163521	0.120991	0.0519865	0.0175842	0.168949	0.5748
Q9NX63	CHCHD3 (MIC19)	1.22069	0.937478	0.98525	0.868717	0.00925435	0.137102	0.118029	0.0726851	0.00758123	0.146245	0.119796	0.0836696	0.0001
Q9BRQ6	CHCHD6 (MIC25)	1.18775	0.947287	0.925596	0.927005	0.0340658	0.0891098	0.0152636	0.00829037	0.028681	0.0940684	0.0164906	0.00894317	0.009
P14209	CD99 (MIC2)	0.887305	1.15627	0.786135	1.34889	0.506414	0.324472	0.695912	0.341461	0.570733	0.280621	0.885232	0.253143	0.5054
P0C6U7	NSP1	0	0.146352	1.46991	2.69474	0	0.0646347	0.788093	0.595378	#DIV/0!	0.44164	0.53615	0.220941
P33469	Nucleoprotein (N7a)	0	0.0460974	0.31397	3.95476	0	0.0196672	0.173723	1.87693	#DIV/0!	0.426644	0.553311	0.474601
	*missing values have not yet been monitored for this infection
