# Supplementary material for: Restructured membrane contacts rewire organelles for human cytomegalovirus infection
Source: Nat Commun. 2022 Aug 11;13:4720. doi: 10.1038/s41467-022-32488-6 (PMC9366835; doi:10.1038/s41467-022-32488-6)
Supplement: Supplementary file 6 — Supplementary Data 3 [file 41467_2022_32488_MOESM6_ESM.xlsx]

## Sheet: S3A_Localization_GO_Markers
Table S7A. Proteins used for localization (left, starting at column A) and functional comparisons (right, starting at column V) to MCS-PRM datasets, derived from the Human Protein Atlas or Gene Ontology Database, respectively.
	48		123		15		7		17		71		121		16		350		793			52		327		945		995		995		97
LOCALIZATION: high-confidence ("supported" and "enhanced") subcellular localization protein markers from the Human Protein Atlas																					FUNCTION: Human proteins categorized by Gene Ontology, using functional classifications similar to protein functions included in MCS-PRM
Endoplasmic Reticulum		Mitochondria		Peroxisome		Endosome		Lysosome		Golgi		Plasma Membrane		Lipid Droplet		Cytosol		Nucleus			Intracellular Calcium Signaling (GO:0035584, GO:0051924)		Cellular Lipid Metabolic Process (GO:0044255)		Organelle Biogenesis (peroxisome GO: 0007031, mito fusion GO:0008053, organelle assembly GO:0070925, autophagosome GO:0000045)		Vesicle Transport (GO:0016192)		Signaling (apoptotic process GO:0006915, growth factor GO:0070848)		Mito Organization (GO:0007006)
Gene Name	Accession #	Gene Name	Accession #	Gene Name	Accession #	Gene Name	Accession #	Gene Name	Accession #	Gene Name	Accession #	Gene Name	Accession #	Gene Name	Accession #	Gene Name	Accession #	Gene Name	Accession #		Gene Name	Accession #	Gene Name	Accession #	Gene Name	Accession #	Gene Name	Accession #	Gene Name	Accession #	Gene Name	Accession #
AKR1C1	Q04828	AARS2	Q5JTZ9	ABCD3	P28288	ANKFY1	Q9P2R3	C12orf66	Q96MD2	AHSG	P02765	ABCG2	Q9UNQ0	FAF2	Q96CS3	AAMP	Q13685	ABCA6	Q8N139		PTPRJ	Q12913	HTR2C	P28335	PEX2	P28328	TBC1D10B	Q4KMP7	TRPV1	Q8NER1	MYC	P01106
ALB	P02768	AASS	Q9UDR5	ACAA1	P09110	CLTA	P09496	CLTA	P09496	AKAP9	Q99996	ADD1	P35611	HILPDA	Q9Y5L2	ABCE1	P61221	ABHD16B	Q9H3Z7		PTPRC	P08575	ACADL	P28330	PEX16	Q9Y5Y5	WASHC2C	Q9Y4E1	MSX1	P28360	CHCHD10	Q8WYQ3
ASPH	Q12797	ACAD9	Q9H845	AGPS	O00116	CLTC	Q00610	CLTC	Q00610	ALB	P02768	AFDN	P55196	HSD17B11	Q8NBQ5	ABCF1	Q8NE71	ABL1	P00519		DMTN	Q08495	TGFB1	P01137	ZFAND6	Q6FIF0	EGF	P01133	KLB	Q86Z14	BCL2L2	Q92843
ATL3	Q6DD88	ACADM	P11310	ECI2	O75521	HGS	O14964	GRN	P28799	APBA2	Q99767	AHNAK	Q09666	HSD3B7	Q9H2F3	ABCF2	Q9UG63	AC118549.1	Q8IYH5		FKBP1B	P68106	LDLR	P01130	PEX6	Q13608	IGHV3-64	A0A075B6Q5	ZNF451	Q9Y4E5	AGK	Q53H12
BCAP31	P51572	ACADS	P16219	FAR1	Q8WVX9	RAB5C	P51148	HGS	O14964	ARFGEF1	Q9Y6D6	AHNAK2	Q8IVF2	LPCAT1	Q8NF37	ADSL	P30566	ACTL6A	O96019		PRNP	P04156	PDGFB	P01127	PLAAT3	P53816	LDLR	P01130	NGF	P01138	GCLC	P48506
CANX	P27824	ACAT1	P24752	GSTK1	Q9Y2Q3	SNX1	Q13596	RPS6KC1	Q96S38	B2M	P61769	AKAP12	Q02952	LPCAT2	Q7L5N7	AHNAK	Q09666	ADAR	P55265		CCL20	P78556	SEC14L2	O76054	PEX12	O00623	RALBP1	Q15311	TGFB1	P01137	HEBP2	Q9Y5Z4
CAST	P20810	ALDH18A1	P54886	HSD17B4	P51659	VPS26A	O75436	RPTOR	Q8N122	B4GALT1	P15291	ANKRA2	Q9H9E1	METTL7A	Q9H8H3	AHNAK2	Q8IVF2	ADD1	P35611		GPR143	P51810	PRKCD	Q05655	PEX7	O00628	ENTR1	Q96C92	PDGFB	P01127	MAIP1	Q8WWC4
CCDC47	Q96A33	ALDH1L2	Q3SY69	PECR	Q9BY49			SNX1	Q13596	BSDC1	Q9NW68	ANXA3	P12429	NSDHL	Q15738	AIMP1	Q12904	ADI1	Q9BV57		SELP	P16109	EEF1A2	Q05639	ABCD3	P28288	HRAS	P01112	SHISA2	Q6UWI4	NDUFA13	Q9P0J0
COMT	P21964	ALDH6A1	Q02252	PEX1	O43933			SNX2	O60749	CAND1	Q86VP6	APBB1IP	Q7Z5R6	PLIN2	Q99541	AKAP12	Q02952	ADPRHL2	Q9NX46		ADGRL1	O94910	GHSR	Q92847	PEX13	Q92968	PRKCD	Q05655	LOX	P28300	MICOS10	Q5TGZ0
CYP51A1	Q16850	ARMC10	Q8N2F6	PEX13	Q92968			SNX6	Q9UNH7	CASC4	Q6P4E1	ARHGAP19	Q14CB8	PLIN3	O60664	AKR1C1	Q04828	AEBP2	Q6ZN18		PTGFR	P43088	ADIPOQ	Q15848	RAB8B	Q92930	WHAMM	Q8TF30	MYC	P01106	STPG1	Q5TH74
EDEM1	Q92611	ATAD3A	Q9NVI7	PEX14	O75381			STX7	O15400	CCNI	Q14094	ARVCF	O00192	PLIN4	Q96Q06	ALDH1A1	P00352	AHDC1	Q5TGY3		RYR2	Q92736	PTK2	Q05397	SCP2	P22307	TMED2	Q15363	KL	Q9UEF7	SLC35F6	Q8N357
ELOVL5	Q9NYP7	ATAD3B	Q5T9A4	PEX19	P40855			TFRC	P02786	CD36	P16671	ATP23	Q9Y6H3	PLIN5	Q00G26	ALDH1L1	O75891	AK9	Q5TCS8		TRPM2	O94759	APOA5	Q6Q788	PEX11A	O75192	P2RX7	Q99572	HAS2	Q92819	MOAP1	Q96BY2
EMD	P50402	ATP5F1B	P06576	PEX3	P56589			TMEM106B	Q9NUM4	CDH15	P55291	B2M	P61769	PNPLA2	Q96AD5	ALDH3A1	P30838	ALKBH2	Q6NS38		DEFB1	P60022	SF1	Q15637	SEC16B	Q96JE7	RIN2	Q8WYP3	HAS1	Q92839	BAD	Q92934
FAU	P35544, P62861	ATP5IF1	Q9UII2	SCP2	P22307			TMEM192	Q8IY95	COG3	Q96JB2	BAG3	O95817	RDH10	Q8IZV5	ALG2	Q9H553	ALKBH3	Q96Q83		GRM5	P41594	ORMDL2	Q53FV1	PEX10	O60683	RIT2	Q99578	FGFR1	P11362	TMEM14A	Q9Y6G1
FGB	P02675	BAD	Q92934	SLC25A17	O43808			VPS26A	O75436	COG5	Q9UP83	BAIAP2	Q9UQB8	SET	Q01105	AMPD2	Q01433	ANAPC11	Q9NYG5		PRKACA	P17612	TYSND1	Q2T9J0	PEX1	O43933	ATP2A2	P16615	ITGB5	P18084	RTL10	Q7L3V2
HACD3	Q9P035	BCL2L13	Q9BXK5					VPS35	Q96QK1	COPB1	P53618	BAIAP2L1	Q9UHR4	SETSIP	P0DME0	ANKRD11	Q6UB99	ANAPC2	Q9UJX6		VCAM1	P19320	LGALS12	Q96DT0	TMEM135	Q86UB9	LOXL2	Q9Y4K0	BMP7	P18075	APOOL	Q6UXV4
HSP90B1	P14625	BNIP3L	O60238					VPS36	Q86VN1	COPE	O14579	BASP1	P80723			ANKRD34A	Q69YU3	ANKRA2	Q9H9E1		HOMER2	Q9NSB8	SOX9	P48436	PJVK	Q0ZLH3	ARF4	P18085	SPRED3	Q2MJR0	BCL2L11	O43521
IKBIP	Q70UQ0	CCDC90B	Q9GZT6							DRAM2	Q6UX65	C1orf116	Q9BW04			ANKRD45	Q5TZF3	ANKRD11	Q6UB99		AZU1	P20160	PIP4K2A	P48426	LONP2	Q86WA8	HYOU1	Q9Y4L1	GCLM	P48507	SLC25A4	P12235
KTN1	Q86UP2	CCM2	Q9BSQ5							EBAG9	O00559	CALD1	Q05682			AP1G1	O43747	ANKRD61	A6NGH8		KDR	P35968	CCN1	O00622	PEX11B	O96011	C2	P06681	GCLC	P48506	TIMM50	Q3ZCQ8
LRRC59	Q96AG4	CCR7	P32248							ESCO2	Q56NI9	CAST	P20810			AP5S1	Q9NUS5	ANKRD7	Q92527		NPSR1	Q6W5P4	C1QTNF2	Q9BXJ5	PEX5L	Q8IYB4	SEPTIN1	Q8WYJ6	PTK2	Q05397	GHITM	Q9H3K2
MTDH	Q86UE4	CHCHD2	Q9Y6H1							FAM114A1	Q8IWE2	CAVIN2	O95810			APBB1IP	Q7Z5R6	ANLN	Q9NQW6		DRD3	P35462	DHH	O43323	MAVS	Q7Z434	WASH3P	C4AMC7	FOS	P01100	TRMT10B	Q6PF06
MXRA7	P84157	COA3	Q9Y2R0							FAM241A	Q8N8J7	CCDC124	Q96CT7			APEH	P13798	ANP32A	P39687		CACNG6	Q9BXT2	PPARGC1A	Q9UBK2	PEX26	Q7Z412	FLNA	P21333	CIB1	Q99828	CAMK2A	Q9UQM7
NSDHL	Q15738	COQ8B	Q96D53							FAM3C	Q92520	CCDC93	Q567U6			ARFGEF1	Q9Y6D6	ANP32B	Q92688		DHRS7C	A6NNS2	WDTC1	Q8N5D0	ABCD1	P33897	ADIPOQ	Q15848	HSPA5	P11021	MUL1	Q969V5
P4HA2	O15460	COX20	Q5RI15							GCC1	Q96CN9	CD84	Q9UIB8			ARHGEF1	Q92888	ANP32D	O95626		HIMB5_00013240	J9YYD9	GPLD1	P80108	PEX5	P50542	VAMP3	Q15836	HES5	Q5TA89	THEM4	Q5T1C6
PDIA3	P30101	COX5B	P10606							GCC2	Q8IWJ2	CDH15	P55291			ARHGEF18	Q6ZSZ5	ANP32E	Q9BTT0		CACNB1	Q02641	NR4A3	Q92570	ABCD4	O14678	STXBP2	Q15833	FER	P16591	GSK3A	P49840
RCN2	Q14257	COX7A2L	O14548							GDF15	Q99988	CDV3	Q9UKY7			ARMC6	Q6NXE6	AP5S1	Q9NUS5		THY1	P04216	CNR1	P21554	ACOT8	O14734	DNM1	Q05193	SOX9	P48436	BNIP3L	O60238
RPL10	P27635	CPOX	P36551							GGA2	Q9UJY4	CELSR1	Q9NYQ6			ASMTL	O95671	AQR	O60306		WNK3	Q9BYP7	PLCG2	P16885	PEX3	P56589	CHRNA6	Q15825	SOX2	P48431	TIMM8A	O60220
RPL13	P26373	CS	O75390							GOLGA1	Q92805	CEP162	Q5TB80			ASNS	P08243	ARFGEF1	Q9Y6D6		STIM2	Q9P246	PIK3CG	P48736	PEX14	O75381	CD151	P48509	CCN1	O00622	HSPA1A	P0DMV8
RPL24	P83731	CYCS	P99999							GOLGA2	Q08379	CEP295	Q9C0D2			ATPAF2	Q8N5M1	ARGLU1	Q9NWB6		CASQ2	O14958	HTR2A	P28223	ABCD2	Q9UBJ2	CD36	P16671	EID2	Q8N6I1	MPV17L	Q2QL34
RPL27A	P46776	DAP3	P51398							GOLGA3	Q08378	CFAP157	Q5JU67			ATXN2	Q99700	ARID1A	O14497		CASR	P41180	PIBF1	Q8WXW3	HACL1	Q9UJ83	PTK2	Q05397	RPS6KB1	P23443	HSP90AA1	P07900
RPN1	P04843	DEPTOR	Q8TB45							GOLGB1	Q14789	CHIC2	Q9UKJ5			ATXN2L	Q8WWM7	ARID5A	Q03989		GRAMD2A	Q8IUY3	C3	P01024	PEX11G	Q96HA9	GRIPAP1	Q4V328	SNW1	Q13573	TAFAZZIN	Q16635
RPS16	P62249	DHODH	Q02127							GOLIM4	O00461	CRYAB	P02511			B2M	P61769	ARIH2	O95376		CBARP	Q8N350	AGT	P01019	PEX19	P40855	IER3IP1	Q9Y5U9	BCAR1	P56945	BAK1	Q16611
RPS23	P62266	DIABLO	Q9NR28							GOLM1	Q8NBJ4	CSDE1	O75534			BABAM1	Q9NWV8	ASF1A	Q9Y294		STAC	Q99469	SERPINA3	P01011	HAUS8	Q9BT25	XKR4	Q5GH76	BMP8A	Q7Z5Y6	BOK	Q9UMX3
RPS24	P62847	ECHS1	P30084							GOPC	Q9HD26	CSPG4	Q6UVK1			BAG3	O95817	ASNA1	O43681		UBASH3B	Q8TF42	PHB2	Q99623	KIAA0753	Q2KHM9	COPG1	Q9Y678	SPRED1	Q7Z699	ADCK1	Q86TW2
RPS26	P62854	ECI1	P42126							GORAB	Q5T7V8	CTNNA1	P35221			BAG6	P46379	ASXL2	Q76L83		HOMER1	Q86YM7	CHP1	Q99653	ENTR1	Q96C92	APOA5	Q6Q788	SPRED2	Q7Z698	MTRNR2L5	P0CJ72
RPS3A	P61247	ECI2	O75521							GORASP2	Q9H8Y8	CTNNB1	P35222			BAIAP2	Q9UQB8	ATAD2	Q6PL18		CASQ1	P31415	GFI1	Q99684	CEP192	Q8TEP8	TMED6	Q8WW62	FAM89B	Q8N5H3	AP3B1	O00203
RPS6	P62753	EFEMP1	Q12805							IGF2R	P11717	CTNND1	O60716			BAIAP2L1	Q9UHR4	ATF1	P18846		CACNB4	O00305	AKT1	P31749	RSPH1	Q8WYR4	MYD88	Q99836	SRD5A1	P18405	OXA1L	Q15070
RPS8	P62241	EIF4E2	O60573							ITM2B	Q9Y287	CXADR	P78310			BAP1	Q92560	ATF2	P15336		PLN	P26678	GNB3	P16520	MAFIP	Q8WZ33	TRAPPC12	Q8WVT3	CILP	O75339	EYA2	O00167
RTN1	Q16799	ERAL1	O75616							JAM3	Q9BX67	CXCR2	P25025			BBX	Q8WY36	ATF7IP	Q6VMQ6		DRD2	P14416	ABCA3	Q99758	FBF1	Q8TES7	ARL5A	Q9Y689	TBX20	Q9UMR3	FZD9	O00144
RTN4	Q9NQC3	ETFA	P13804							LAX1	Q8IWV1	DAB2	P98082			BIRC7	Q96CA5	ATG16L2	Q8NAA4		SARAF	Q96BY9	CCL19	Q99731	KAT2B	Q92831	SNX10	Q9Y5X0	RAPGEF2	Q9Y4G8	TP53	P04637
SCD	O00767	ETFB	P38117							MALRD1	Q5VYJ5	DNAJB4	Q9UDY4			BRD7	Q9NPI1	ATG2B	Q96BY7		CACNG1	Q06432	CGA	P01215	P2RX7	Q99572	CACNG2	Q9Y698	LTBP4	Q8N2S1	SPG7	Q9UQ90
SELENOS	Q9BQE4	ETHE1	O95571							MAN1A2	O60476	DSC3	Q14574			C15orf39	Q6ZRI6	ATM	Q13315		JSRP1	Q96MG2	FSHB	P01225	ATP2A2	P16615	CPNE1	Q99829	SORT1	Q99523	UQCC3	Q6UW78
SLC27A3	Q5K4L6	FAHD1	Q6P587							NPY	P01303	EEF2	P13639			C1orf116	Q9BW04	ATN1	P54259		STAC3	Q96MF2	RNF213	Q63HN8	ARF4	P18085	TSG101	Q99816	NGFR	P08138	TOMM70	O94826
SOAT1	P35610	FAM162A	Q96A26							NSG2	Q9Y328	EHBP1	Q8NDI1			CACYBP	Q9HB71	ATXN1L	P0C7T5		STAC2	Q6ZMT1	RGN	Q15493	CCDC88A	Q3V6T2	SCFD1	Q8WVM8	COL1A2	P08123	PMAIP1	Q13794
SYVN1	Q86TM6	FDX1	P10109							PDXDC1	Q6P996	EIF5	P55010			CALB2	P22676	AURKB	Q96GD4		CACNB2	Q08289	ABCA7	Q8IZY2	FLNA	P21333	GSN	P06396	SETX	Q7Z333	FAM92A	A1XBS5
TCL1A	P56279	FDXR	P22570							PLEKHA3	Q9HB20	ENAH	Q8N8S7			CALCOCO1	Q9P1Z2	BABAM1	Q9NWV8		TRDN	Q13061	CDK4	P11802	RSPH4A	Q5TD94	CPLX3	Q8WVH0	SCGB1A1	P11684	TIMM10B	Q9Y5J6
TMEM230	Q96A57	FH	P07954							PSMG1	O95456	ENO1	P06733			CAND1	Q86VP6	BAG6	P46379		CALM2	P0DP24	IGF1R	P08069	ABRAXAS1	Q6UWZ7	PRKCI	P41743	TRIM71	Q2Q1W2	TIMM9	Q9Y5J7
TOR1AIP2	Q8NFQ8, Q9H496	GFER	P55789							QSOX2	Q6ZRP7	EPB41L2	O43491			CAPRIN1	Q14444	BAP1	Q92560		LGALS3	P17931	INS	P01308	NPTX1	Q15818	KLHL12	Q53G59	RAPGEF1	Q13905	ROMO1	P60602
		GRPEL2	Q8TAA5							RHBDD2	Q6NTF9	EPB41L3	Q9Y2J2			CARS	P49589	BATF	Q16520		HOMER3	Q9NSC5	SORL1	Q92673	KIF4B	Q2VIQ3	PPP3CC	P48454	GDF1	P27539	TMEM102	Q8N9M5
		GRSF1	Q12849							S100A3	P33764	EPB41L5	Q9HCM4			CASP8	Q14790	BBX	Q8WY36		CACNB3	P54284	POR	P16435	ARL13B	Q3SXY8	FER	P16591	LHX1	P48742	COX18	Q8N8Q8
		GTPBP8	Q8N3Z3							SCLY	Q96I15	ERBB2	P04626			CAST	P20810	BCL9L	Q86UU0		LIME1	Q9H400	SREBF1	P36956	ODAD2	Q5T2S8	ARCN1	P48444	CSNK1D	P48730	BNIP3	Q12983
		HADHA	P40939							SLC29A3	Q9BZD2	EZR	P15311			CAVIN2	O95810	BCOR	Q6W2J9		CALM3	P0DP25	RDH10	Q8IZV5	AUP1	Q9Y679	SELE	P16581	CYFIP1	Q7L576	TIMM10	P62072
		HCCS	P53701							SLC30A6	Q6NXT4	FAM129B	Q96TA1			CCDC124	Q96CT7	BDP1	A6H8Y1				SCARB1	Q8WTV0	TRAPPC12	Q8WVT3	IGHV4-4	A0A075B6R2	NDN	Q99608	MAPK8	P45983
		HEATR1	Q9H583							SLC35E1	Q96K37	FASN	P49327			CCDC43	Q96MW1	BHLHE41	Q9C0J9				ANGPTL8	Q6UXH0	DYNC2I1	Q8WVS4	PIP4K2A	P48426	AGT	P01019	PPIF	P30405
		HIBCH	Q6NVY1							SLC38A10	Q9HBR0	FLNA	P21333			CCNA2	P20248	BIRC7	Q96CA5				ABHD5	Q8WTS1	SNX10	Q9Y5X0	ARFGEF2	Q9Y6D5	SOSTDC1	Q6X4U4	PDCD5	O14737
		HINT2	Q9BX68							SPP1	P10451	FYN	P06241			CCNB1	P14635	BMS1	Q14692				NR0B1	P51843	DYNLT2B	Q8WW35	ARFGEF1	Q9Y6D6	AKT1	P31749	ARHGAP11B	Q3KRB8
		HKDC1	Q2TB90							STX12	Q86Y82	GAP43	P17677			CCNB2	O95067	BNC1	Q01954				AVP	P01185	TRAPPC14	Q8WVR3	MON1B	Q7L1V2	FGF18	O76093	TOMM22	Q9NS69
		HSDL2	Q6YN16							STX6	O43752	GAPVD1	Q14C86			CDAN1	Q8IWY9	BOD1L1	Q8NFC6				ADGRF5	Q8IZF2	TEKT4	Q8WW24	CBLL1	Q75N03	SMAD1	Q15797	PEX5	P50542
		HSPD1	P10809							SYAP1	Q96A49	GPRC5A	Q8NFJ5			CDC20	Q12834	BOP1	Q14137				TNF	P01375	TSG101	Q99816	ARFGAP2	Q8N6H7	SMAD2	Q15796	HSPA4	P34932
		IARS2	Q9NSE4							TBC1D23	Q9NUY8	HARBI1	Q96MB7			CDKN3	Q16667	BPTF	Q12830				RARRES2	Q99969	SCFD1	Q8WVM8	RABEPK	Q7Z6M1	CD109	Q6YHK3	NOL3	O60936
		IDH3A	P50213							TGOLN2	O43493	HIF1A	Q16665			CDV3	Q9UKY7	BRD4	O60885				BRCA1	P38398	STAG1	Q8WVM7	PRRT2	Q7Z6L0	CITED2	Q99967	CNP	P09543
		IDH3B	O43837							TJAP1	Q5JTD0	HSPB1	P04792			CENPM	Q9NSP4	BRD7	Q9NPI1				CAPN2	P17655	MYH3	P11055	TAMALIN	Q7Z6J2	SMAD5	Q99717	NAIF1	Q69YI7
		IMMP1L	Q96LU5							TMEM165	Q9HC07	JPT2	Q9H910			CEP162	Q5TB80	BRD9	Q9H8M2				UGT1A1	P22309	GSN	P06396	RSC1A1	Q92681	FSHB	P01225	BID	P55957
		L2HGDH	Q9H9P8							TRIP11	Q15643	KIF21A	Q7Z4S6			CEP295	Q9C0D2	BUD13	Q9BRD0				DHCR7	Q9UBM7	DHX30	Q7L2E3	CHMP5	Q9NZZ3	PTPN12	Q05209	RCC1L	Q96I51
		LONP1	P36776							USO1	O60763	KLC2	Q9H0B6			CFAP157	Q5JU67	BYSL	Q13895				LAMTOR1	Q6IAA8	TESK1	Q15569	DENND10P1	Q6NSW5	GDF15	Q99988	SLC9A1	P19634
		LRPPRC	P42704							VGF	O15240	LAX1	Q8IWV1			CNN3	Q15417	C11orf1	Q9H5F2				DKK3	Q9UBP4	HAUS7	Q99871	IGHV3-64D	A0A0J9YX35	SFRP4	Q6FHJ7	DNAJC11	Q9NVH1
		MALSU1	Q96EH3							VPS54	Q9P1Q0	LIMA1	Q9UHB6			COPB1	P53618	C11orf71	Q6IPW1				STOML2	Q9UJZ1	MAPRE2	Q15555	NECAB2	Q7Z6G3	TGFBRAP1	Q8WUH2	ALKBH7	Q9BT30
		MAOA	P21397							VTI1B	Q9UEU0	MAP2K1	Q02750			CRTC3	Q6UUV7	C19orf47	Q8N9M1				P2RY12	Q9H244	MTERF3	Q96E29	SRPX	P78539	CHURC1	Q8WUH1	TIMM29	Q9BSF4
		MAVS	Q7Z434							YIPF3	Q9GZM5	MAP4	P27816			CRYAB	P02511	C1orf174	Q8IYL3				DAB2IP	Q5VWQ8	PIP4K2A	P48426	IGLC6	P0CF74	FYN	P06241	PINK1	Q9BXM7
		MCCC2	Q9HCC0							ZFPL1	O95159	MAPK8IP1	Q9UQF2			CSDE1	O75534	C1orf52	Q8N6N3				FMC1	Q96HJ9	PTPRD	P23468	TBC1D10A	Q9BXI6	SDCBP	O00560	BCL2L1	Q07817
		MCL1	Q07820							ZNF622	Q969S3	MISP	Q8IVT2			CSE1L	P55060	C2orf42	Q9NWW7				RUBCNL	Q9H714	CBLN1	P23435	LAPTM5	Q13571	HDAC6	Q9UBN7	BAX	Q07812
		MDH2	P40926									MSN	P26038			CUEDC2	Q9H467	C5orf51	A6NDU8				OPA3	Q9H6K4	KCNQ1	P51787	AMN	Q9BXJ7	ZFP36L1	Q07352	MICOS13	Q5XKP0
		MIPEP	Q99797									MYH11	P35749			CYB5A	P00167	C8orf44	Q96CB5				AADAC	P22760	MTERF4	Q7Z6M4	CHMP1A	Q9HD42	GATA6	Q92908	CALM3	P0DP25
		MPC1	Q9Y5U8									MYO1B	O43795			DARS	P14868	C8orf59	Q8N0T1				SPHK2	Q9NRA0	RCC1	P18754	CCDC91	Q7Z6B0	GDF7	Q7Z4P5	NMT1	P30419
		MRPL10	Q7Z7H8									MYO1C	O00159			DAZAP1	Q96EP5	C9orf78	Q9NZ63				SAMD8	Q96LT4	CHMP5	Q9NZZ3	IGHV3-9	P01782	GDF10	P55107	LETM1	O95202
		MRPS36	P82909									NAP1L2	Q9ULW6			DCDC2	Q9UHG0	CACYBP	Q9HB71				ASXL3	Q9C0F0	SRPX	P78539	IGHV3-7	P01780	ITGB6	P18564	ZNF205	O95201
		MTFR1	Q15390									NCAM1	P13591			DDI2	Q5TDH0	CAMTA2	O94983				NR1D1	P20393	CHMP1A	Q9HD42	CLEC7A	Q9BXN2	VWC2	Q2TAL6	GZMB	P10144
		MTHFD1L	Q6UB35									NCK1	P16333			DDO	Q99489	CAND1	Q86VP6				ACADVL	P49748	KCTD17	Q8N5Z5	IGHV3-33	P01772	CSTF2	P33240	MTX3	Q5HYI7
		MTIF2	P46199									NCKIPSD	Q9NZQ3			DIS3	Q9Y2L1	CAPG	P40121				MID1IP1	Q9NPA3	CFAP100	Q494V2	IGHV3-30	P01768	ITGA8	P53708	OMA1	Q96E52
		MYO19	Q96H55									NCOA1	Q15788			DNAJB4	Q9UDY4	CARM1	Q86X55				SLC45A3	Q96JT2	EIF2A	Q9BY44	IGHV3-53	P01767	BMPR1A	P36894	TIMM13	Q9Y5L4
		NDUFAF2	Q8N183									NCS1	P62166			DNM1L	O00429	CBFA2T3	O75081				MLXIPL	Q9NP71	RPS3	P23396	IGHV3-13	P01766	IBSP	P21815	TMEM11	P17152
		NDUFB6	O95139									NF2	P35240			DOCK3	Q8IZD9	CBX4	O00257				MALRD1	Q5VYJ5	PATL1	Q86TB9	IGHV3-23	P01764	FGFR2	P21802	SNCA	P37840
		NDUFB8	O95169									NID2	Q14112			DOCK5	Q9H7D0	CBX5	P45973				DGAT2	Q96PD7	ARMC9	Q7Z3E5	IGHV3-48	P01763	IGF1R	P08069	BCL2	P10415
		NDUFV3	P56181									NKTR	P30414			DUS2	Q9NX74	CBX8	Q9HC52				PRMT3	O60678	ATG9A	Q7Z3C6	IGHV3-11	P01762	EPB41L5	Q9HCM4	TIMM22	Q9Y584
		NGRN	Q9NPE2									NSFL1C	Q9UNZ2			DUSP6	Q16828	CCAR2	Q8N163				FAM3A	P98173	CENPS	Q8N2Z9	COMMD1	Q8N668	SCUBE3	Q8IX30	HK2	P52789
		OCIAD2	Q56VL3									PAG1	Q9NWQ8			ECT2	Q9H8V3	CCDC174	Q6PII3				FABP5	Q01469	VPS4A	Q9UN37	IGHV1-46	P01743	SORL1	Q92673	TIMM8B	Q9Y5J9
		OGDH	Q02218									PAIP1	Q9H074			EEF2	P13639	CCDC86	Q9H6F5				SIRT3	Q9NTG7	IFT52	Q9Y366	CDH13	P55290	INSR	P06213	AFG3L2	Q9Y4W6
		OXCT1	P55809									PALM	O75781			EFCAB13	Q8IY85	CCNA2	P20248				CIDEA	O60543	EFL1	Q7Z2Z2	MRC2	Q9UBG0	FGF7	P21781	ACAA2	P42765
		PC	P11498									PANX1	Q96RD7			EHBP1	Q8NDI1	CCND2	P30279				CREBL2	O60519	MOAP1	Q96BY2	GP2	P55259	CDH5	P33151	BBC3	Q96PG8
		PCK2	Q16822									PCDH7	O60245			EIF2AK2	P19525	CCNDBP1	O95273				CDC42	P60953	BAG3	O95817	JAGN1	Q8N5M9	MAPK1	P28482	SLC25A31	Q9H0C2
		PHB2	Q99623									PDAP1	Q13442			EIF2B5	Q13144	CCNE1	P24864				DAB2	P98082	NLGN1	Q8N2Q7	IGHV6-1	A0A0B4J1U7	PTH	P01270	ATP5IF1	Q9UII2
		PMPCA	Q10713									PHGDH	O43175			EIF2S1	P05198	CCNK	O75909				TREX1	Q9NSU2	IFT122	Q9HBG6	IGHV3-21	A0A0B4J1V1	CLDN5	O00501	HIP1R	O75146
		PMPCB	O75439									PIGN	O95427			EIF3G	O75821	CCNT1	O60563				BMP2	P12643	MRPS2	Q9Y399	IGHV2-26	A0A0B4J1V2	MYOCD	Q8IZQ8	BLOC1S2	Q6QNY1
		PNKD	Q8N490									PLIN4	Q96Q06			EIF4B	P23588	CD3EAP	O15446				LYN	P07948	CCDC103	Q8IW40	IGHV3-73	A0A0B4J1V6	FEZ1	Q99689	CLN8	Q9UBY8
		PTCD3	Q96EY7									PPP6R3	Q5H9R7			EIF4G1	Q04637	CDC20	Q12834				FGF21	Q9NSA1	SPACA1	Q9HBV2	GRIP1	Q9Y3R0	PDCD4	Q53EL6	BCS1L	Q9Y276
		PTPMT1	Q8WUK0									PRKCA	P17252			EIF4G2	P78344	CDC27	P30260				CYP7A1	P22680	CENPJ	Q9HC77	IGHV7-4-1	A0A0J9YVY3	NPNT	Q6UXI9	SLC25A5	P05141
		SDHA	P31040									RAB23	Q9ULC3			EIF5	P55010	CDCA5	Q96FF9				IRS2	Q9Y4H2	CLCN4	P51793	IGF2R	P11717	STK11	Q15831	ATF2	P15336
		SFXN1	Q9H9B4									RCCD1	A6NED2			ELP3	Q9H9T3	CDK12	Q9NYV4				FGFR3	P22607	CFAP65	Q6ZU64	PECAM1	P16284	CCBE1	Q6UXH8
		SFXN3	Q9BWM7									ROBO1	Q9Y6N7			ENAH	Q8N8S7	CDK2	P24941				FLT1	P17948	IFT81	Q8WYA0	VPS35L	Q7Z3J2	RACK1	P63244
		SLC25A24	Q6NUK1									S100A3	P33764			ENO1	P06733	CDKL1	Q00532				STUB1	Q9UNE7	RFX4	Q33E94	GOLGA5	Q8TBA6	TMEM108	Q6UXF1
		SLC25A31	Q9H0C2									S100A4	P26447			EPHX2	P34913	CDKN2AIP	Q9NXV6				STAR	P49675	TMOD1	P28289	KIF17	Q9P2E2	FGF9	P31371
		SUCLA2	Q9P2R7									S100A6	P06703			EPRS	P07814	CDX2	Q99626				GAL	P22466	CSNK1D	P48730	TGM2	P21980	FRS2	Q8WU20
		TACO1	Q9BSH4									SCIN	Q9Y6U3			EPS15	P42566	CEBPB	P17676				FGFR4	P22455	DNAH7	Q8WXX0	NSG2	Q9Y328	SH3GL2	Q99962
		TBRG4	Q969Z0									SCRIB	Q14160			ERAL1	O75616	CELF1	Q92879				IDH1	O75874	PIBF1	Q8WXW3	CD9	P21926	CPS1	P31327
		TEFM	Q96QE5									SIPA1L1	O43166			ESD	P10768	CENPB	P07199				F2	P00734	DNAAF4	Q8WXU2	SLC66A2	Q8N2U9	ZFP36	P26651
		TFAM	Q00059									SLC16A1	P53985			FAM114A1	Q8IWE2	CENPQ	Q7L2Z9				V9GYW3	V9GYW3	RPL3L	Q92901	DRD4	P21917	TAB1	Q15750
		TFB2M	Q9H5Q4									SLC1A5	Q15758			FAM120A	Q9NZB2	CFAP45	Q9UL16				FGF2	P09038	CDS1	Q92903	C2CD5	Q86YS7	GATA4	P43694
		TIMM10	P62072									SLC2A1	P11166			FAM129B	Q96TA1	CGGBP1	Q9UFW8				SLC27A1	Q6PCB7	RAB1C	Q92928	CBARP	Q8N350	XCL1	P47992
		TIMM17A	Q99595									SLC2A12	Q8TD20			FAM131B	Q86XD5	CHAMP1	Q96JM3				PDK4	Q16654	TMEM250	H0YL14	VPS4A	Q9UN37	CDKN1C	P49918
		TIMM44	O43615									SNX9	Q9Y5X1			FAM96A	Q9H5X1	CHD2	O14647				TAFAZZIN	Q16635	RALB	P11234	VAMP4	O75379	SKOR1	P84550
		TIMMDC1	Q9NPL8									SOD1	P00441			FASN	P49327	CHD4	Q14839				ARV1	Q9H2C2	NEURL1	O76050	SORT1	Q99523	CITED1	Q99966
		TMEM71	Q6P5X7									STOM	P27105			FAU	P35544, P62861	CHD8	Q9HCK8				AGTR1	P30556	ATXN2L	Q8WWM7	MIB1	Q86YT6	IL10	P22301
		TNRC18	O15417									STX4	Q12846			FBXO32	Q969P5	CHTF8	P0CG12, P0CG13				TNFAIP8L3	Q5GJ75	CHMP7	Q8WUX9	COPZ1	P61923	STK16	O75716
		TOMM20	Q15388									TBC1D10A	Q9BXI6			FCHO1	O14526	CIITA	P33076				FABP3	P05413	ABCA3	Q99758	NLGN1	Q8N2Q7	RBPJ	Q06330
		TOMM22	Q9NS69									TJP2	Q9UDY2			FKBP4	Q02790	CIZ1	Q9ULV3				TBL1XR1	Q9BZK7	NEK2	P51955	TRAPPC11	Q7Z392	DKK3	Q9UBP4
		TOMM40	O96008									TMEM63B	Q5T3F8			FLII	Q13045	CLASRP	Q8N2M8				ABCA2	Q9BZC7	TIA1	P31483	SLC18A2	Q05940	DAB2IP	Q5VWQ8
		TOMM70	O94826									TRAT1	Q6PIZ9			FLNA	P21333	CLK2	P49760				PSAPL1	Q6NUJ1	ATXN2	Q99700	YIPF5	Q969M3	DUSP15	Q9H1R2
		TRAP1	Q12931									VIL1	P09327			FMR1	Q06787	CLOCK	O15516				LACTB	P83111	SDC4	P31431	CTAGE15	A4D2H0	EHD4	Q9H223
		TTC19	Q6DKK2									XPC	Q01831			FXR1	P51114	CLSPN	Q9HAW4				MTMR3	Q13615	PDCD6IP	Q8WUM4	HNRNPK	P61978	FGF5	P12034
		TUFM	P49411									ZBTB33	Q86T24			FYN	P06241	CMTR1	Q8N1G2				MTMR2	Q13614	CASQ1	P31415	MYO5A	Q9Y4I1	LEF1	Q9UJU2
		TXN2	Q99757									ZDHHC22	Q8N966			G3BP2	Q9UN86	CNDP2	Q96KP4				MTMR1	Q13613	RNF213	Q63HN8	MICAL3	Q7RTP6	FOXO3	O43524
		UQCRC2	P22695													G6PD	P11413	COPS5	Q92905				ENPP7	Q6UWV6	STIL	Q15468	IGHV1-2	P23083	MAPK14	Q16539
		UQCRQ	O14949													GAPVD1	Q14C86	CPSF1	Q10570				FLT3	P36888	RFX3	P48380	CHRNB3	Q05901	SMAD6	O43541
																GCN1	Q92616	CPSF6	Q16630				ERLIN2	O94905	RFX2	P48378	NR4A3	Q92570	CDKN2B	P42772
																GEMIN5	Q8TEQ6	CREB1	P16220				CLCN2	P51788	DDX3X	O00571	AP3S1	Q92572	GREM2	Q9H772
																GFER	P55789	CREBBP	Q92793				PIK3R4	Q99570	SDCBP	O00560	DENND3	A2RUS2	RNF111	Q6ZNA4
																GIGYF2	Q6Y7W6	CRKL	P46109				GPER1	Q99527	HDAC6	Q9UBN7	SCFD2	Q8WU76	LTBP3	Q9NS15
																GLI1	P08151	CRTC2	Q53ET0				RUBCN	Q92622	BRIX1	Q8TDN6	RIC1	Q4ADV7	BMP10	O95393
																GLT1D1	Q96MS3	CRTC3	Q6UUV7				APOBEC1	P41238	OGFOD1	Q8N543	SYT13	Q7L8C5	GAREM1	Q9H706
																GMIP	Q9P107	CSE1L	P55060				LONP2	Q86WA8	XRCC5	P13010	CLCN5	P51795	LATS2	Q9NRM7
																GORAB	Q5T7V8	CSPG4	Q6UVK1				SERPINA12	Q8IW75	CEP41	Q9BYV8	ITSN1	Q15811	GDF9	O60383
																GPS1	Q13098	CSRNP1	Q96S65				NOD2	Q9HC29	FITM1	A5D6W6	PREPL	Q4J6C6	NOS1	P29475
																GSDME	O60443	CSTF1	Q05048				PIP4K2C	Q8TBX8	CFAP91	Q7Z4T9	SYT1	P21579	NTF4	P34130
																GSPT2	Q8IYD1	CSTF2	P33240				RORC	P51449	ATG2A	Q2TAZ0	CNR1	P21554	IL12B	P29460
																HARBI1	Q96MB7	CSTF2T	Q9H0L4				NPC2	P61916	SRF	P11831	HSPA7	P48741	IL12A	P29459
																HARS	P12081	CSTF3	Q12996				AGAP2	Q99490	HAUS6	Q7Z4H7	PLCG2	P16885	DSTYK	Q6XUX3
																HMMR	O75330	CTAG2	O75638				STAT5B	P51692	CDKL1	Q00532	PITPNB	P48739	ZFYVE9	O95405
																HNF4G	Q14541	CTBP1	Q13363				ETFBKMT	Q8IXQ9	C1QBP	Q07021	PIK3CG	P48736	SLC39A5	Q6ZMH5
																HSP90AA1	P07900	CTNNBL1	Q8WYA6				PDGFRA	P16234	RAB19	A4D1S5	CSNK1D	P48730	PTP4A3	O75365
																HSPB1	P04792	CTR9	Q6PD62				CREB1	P16220	CFAP52	Q8N1V2	HTR2A	P28223	TGFBR2	P37173
																HSPH1	Q92598	CUEDC2	Q9H467				HCAR2	Q8TDS4	DNAAF11	Q86X45	HTR1B	P28222	UBE2O	Q9C0C9
																HUWE1	Q7Z6Z7	CUL2	Q13617				ORMDL3	Q8N138	CDK10	Q15131	C3	P01024	VEGFC	P49767
																IDO1	P14902	CUL4B	Q13620				THRSP	Q92748	RP1L1	Q8IWN7	MPPE1	Q53F39	VEGFB	P49765
																IFIT1	P09914	CUTC	Q9NTM9				PROX1	Q92786	ALMS1	Q8TCU4	CACNG8	Q8WXS5	PGF	P49763
																IGF2BP2	Q9Y6M1	CWC27	Q6UX04				EGR1	P18146	DYNC2LI1	Q8TCX1	SORCS1	Q8WY21	SPINT2	O43291
																IKBKG	Q9Y6K9	CXorf67	Q86X51				ARMC5	Q96C12	LRRK2	Q5S007	COG1	Q8WTW3	DOK5	Q9P104
																IRF2	P14316	CXXC1	Q9P0U4				APOA4	P06727	LIMK2	P53671	LAMP1	P11279	COMP	P49747
																IRF6	O14896	CYB5RL	Q6IPT4				PLGLA	Q15195	SPICE1	Q8N0Z3	BCR	P11274	CCN2	P29279
																JPT2	Q9H910	CYHR1	Q6ZMK1				PPP2R5A	Q15172	SPAG16	Q8N0X2	SNCG	O76070	CHST11	Q9NPF2
																KAT2B	Q92831	DAXX	Q9UER7				PRKD1	Q15139	ASPM	Q8IZT6	RALA	P11233	CPNE3	O75131
																KCMF1	Q9P0J7	DAZAP1	Q96EP5				CRTC3	Q6UUV7	FEZ1	Q99689	MBL2	P11226	DDX5	P17844
																KIAA0753	Q2KHM9	DBR1	Q9UK59				PDK3	Q15120	FOXJ1	Q92949	ITGAM	P11215	ENG	P17813
																KIF21A	Q7Z4S6	DCAF11	Q8TEB1				PDK2	Q15119	RPL24	P83731	FCN1	O00602	FBXL15	Q9H469
																KIF5B	P33176	DDB1	Q16531				PDK1	Q15118	ACTG1	P63261	CHMP7	Q8WUX9	TPR	P12270
																KLC2	Q9H0B6	DDI2	Q5TDH0				IL1B	P01584	ELAPOR1	Q6UXG2	ARAP3	Q8WWN8	MARS1	P56192
																KLHDC8B	Q8IXV7	DDX21	Q9NR30				IL1A	P01583	HPS1	Q92902	PIP5K1A	Q99755	DCN	P07585
																KLHL7	Q8IXQ5	DDX55	Q8NHQ9				IFNG	P01579	CCDC66	A2RUB6	NAPG	Q99747	MCM7	P33993
																KPNA1	P52294	DEF6	Q9H4E7				NR1H2	P55055	ATG16L1	Q676U5	SNX33	Q8WV41	FGF16	O43320
																KPNB1	Q14974	DEK	P35659				CCL21	O00585	BBS9	Q3SYG4	CCL19	Q99731	TWF2	Q6IBS0
																LARP4	Q71RC2	DENND2C	Q68D51				CES1	P23141	DLGAP5	Q15398	EPN1	Q9Y6I3	ADGRA2	Q96PE1
																LARP4B	Q92615	DIS3	Q9Y2L1				V9GY18	V9GY18	TNF	P01375	SH3GL3	Q99963	IL17F	Q96PD4
																LAX1	Q8IWV1	DNAJB4	Q9UDY4				LEP	P41159	NEBL	O76041	SFT2D1	Q8WV19	PELO	Q9BRX2
																LIMA1	Q9UHB6	DNAJB6	O75190				UGT1A8	Q9HAW9	SYNE2	Q8WXH0	ATXN2	Q99700	OVOL2	Q9BRP0
																LPP	Q93052	DNAJC8	O75937				AKT2	P31751	CDKL5	O76039	IGHV5-10-1	A0A0J9YXX1	PDE8A	O60658
																LRCH3	Q96II8	DOCK1	Q14185				TWIST1	Q15672	NLGN2	Q8NFZ4	SFRP4	Q6FHJ7	NCL	P19338
																LSAMP	Q13449	DOK7	Q18PE1				ACACB	O00763	ARFIP2	P53365	AP1AR	Q63HQ0	SKIL	P12757
																LTN1	O94822	DOT1L	Q8TEK3				INSIG2	Q9Y5U4	ACTL7A	Q9Y615	SDC4	P31431	SKI	P12755
																LTV1	Q96GA3	DPF3	Q92784				PCK1	P35558	RC3H1	Q5TC82	PDCD6IP	Q8WUM4	XIAP	P98170
																MAGED2	Q9UNF1	DPH6	Q7L8W6				ZBTB20	Q9HC78	HTT	P42858	FCN2	Q15485	LRP2	P98164
																MAP1B	P46821	DVL2	O14641				ACER1	Q8TDN7	TUBGCP3	Q96CW5	CSNK1G3	Q9Y6M4	SKOR2	Q2VWA4
																MAP2K1	Q02750	E4F1	Q66K89				CCDC3	Q9BQI4	PLK1	P53350	TGFBRAP1	Q8WUH2	MMRN2	Q9H8L6
																MAP4	P27816	EAF1	Q96JC9				CPT1A	P50416	SPAG17	Q6Q759	SHH	Q15465	CORO1B	Q9BR76
																MAPRE1	Q15691	ECT2	Q9H8V3				PANK2	Q9BZ23	FHOD3	Q2V2M9	KLRC2	P26717	DLL4	Q9NR61
																MARS	P56192	EFCAB13	Q8IY85				CNEP1R1	Q8N9A8	BRCA1	P38398	FYN	P06241	WFIKKN1	Q96NZ8
																MASP1	P48740	EFTUD2	Q15029				TRIB3	Q96RU7	DNAH17	Q9UFH2	CYTH1	Q15438	GREM1	O60565
																MCMBP	Q9BTE3	EGR1	P18146				PRKCE	Q02156	MRTO4	Q9UKD2	SEC23B	Q15437	COL3A1	P02461
																MCTP2	Q6DN12	ELAC2	Q9BQ52				PLPP1	O14494	ATG5	Q9H1Y0	SEC23A	Q15436	COL2A1	P02458
																MIOS	Q9NXC5	ELF3	P78545				DISP3	Q9P2K9	RSPH9	Q9H1X1	RAB2B	Q8WUD1	COL1A1	P02452
																MOCS1	Q9NZB8	ELK1	P19419				ATP1A1	P05023	CFAP410	O43822	GSG1L	Q6UXU4	CIDEA	O60543
																MTHFD1	P11586	ELMSAN1	Q6PJG2				AMBRA1	Q9C0C7	VPS11	Q9H270	AP1M2	Q9Y6Q5	FERMT1	Q9BQL6
																MYH11	P35749	EP300	Q09472				BCL11B	Q9C0K0	BCCIP	Q9P287	ABCA7	Q8IZY2	BAIAP2	Q9UQB8
																MYO19	Q96H55	EPAS1	Q99814				TEK	Q02763	WDPCP	O95876	SDCBP	O00560	VEPH1	Q14D04
																MYO1F	O00160	EPHA6	Q9UF33				SCAP	Q12770	CFL2	Q9Y281	LEPR	P48357	ZNF703	Q9H7S9
																NAA16	Q6N069	EPM2A	O95278				FBXW7	Q969H0	EHD4	Q9H223	BLK	P51451	DAB2	P98082
																NAP1L2	Q9ULW6	ERCC1	P07992				SIK1	P57059	DRG1	Q9Y295	GOLGA7	Q7Z5G4	THBS1	P07996
																NCAM1	P13591	ERCC3	P19447				HNF4A	P41235	MAP4	P27816	CLTC	Q00610	BMP4	P12644
																NCF4	Q15080	ERCC5	P28715				CYP27B1	O15528	CFAP157	Q5JU67	BAIAP3	O94812	BMP2	P12643
																NCK1	P16333	ERF	P50548				RORA	P35398	NOCT	Q9UK39	ARR3	P36575	TNFAIP6	P98066
																NCOA1	Q15788	ESCO2	Q56NI9				PTGS2	P35354	SNX30	Q5VWJ9	A0A2R8YE69	A0A2R8YE69	PLCG1	P19174
																NCOR1	O75376	ESRP1	Q6NXG1				ADM	P35318	CSRP2	Q16527	SEC24D	O94855	FGF21	Q9NSA1
																NECAB1	Q8N987	ESRP2	Q9H6T0				ABCD1	P33897	EML3	Q32P44	TICAM2	Q86XR7	ANXA3	P12429
																NEDD8	Q15843	ETS1	P14921				ERFE	Q4G0M1	BMP10	O95393	RAB3D	O95716	GDF3	Q9NR23
																NF2	P35240	ETS2	P15036				LPCAT3	Q6P1A2	PLA2G4C	Q9UP65	NCKAP1L	P55160	CBL	P22681
																NFKBIA	P25963	EWSR1	Q01844				MBOAT7	Q96N66	TMEM231	Q9H6L2	COLEC12	Q5KU26	SNX6	Q9UNH7
																NKTR	P30414	EXO1	Q9UQ84				ABCG1	P45844	CEP295NL	Q96MC4	PIP4P2	Q8N4L2	SHC1	P29353
																NME1	P15531	FAHD1	Q6P587				FPR2	P25090	DRC1	Q96MC2	RHOBTB2	Q9BYZ6	KIF16B	Q96L93
																NR3C1	P04150	FAM114A1	Q8IWE2				CEACAM1	P13688	HAUS4	Q9H6D7	BIN1	O00499	FGFR3	P22607
																NSFL1C	Q9UNZ2	FAM131B	Q86XD5				ID2	Q02363	KIF15	Q9NS87	ARL14	Q8N4G2	FLT1	P17948
																NTMT1	Q9BV86	FAM133B	Q5BKY9				TM6SF2	Q9BZW4	NUPR1	O60356	IGHV1-69D	A0A0B4J2H0	SPI1	P17947
																NUDC	Q9Y266	FAM193B	Q96PV7				PLGLB1	Q02325	CFAP53	Q96M91	STX19	Q8N4C7	STUB1	Q9UNE7
																OLA1	Q9NTK5	FAM208A	Q9UK61				ADRA2A	P08913	EIF4ENIF1	Q9NRA8	PHETA1	Q8N4B1	EPHA2	P29317
																OPTN	Q96CV9	FAM208B	Q5VWN6				CHRM5	P08912	LRGUK	Q96M69	CDK16	Q00536	HSPA1A	P0DMV8
																ORAI1	Q96D31	FAM217B	Q9NTX9				INSIG1	O15503	ODAD1	Q96M63	CDK5	Q00535	SNX25	Q9H3E2
																OXSR1	O95747	FAM222B	Q8WU58				CD74	P04233	C9orf72	Q96LT7	LRP10	Q7Z4F1	FGFR4	P22455
																PABPC4	Q13310	FAM50A	Q14320				ORMDL1	Q9P0S3	CEP44	Q9C0F1	DENND10	Q8TCE6	KIDINS220	Q9ULH0
																PAIP1	Q9H074	FAM50B	Q9Y247				EPHX2	P34913	HYLS1	Q96M11	CCL8	P80075	PCSK6	P29122
																PCBD1	P61457	FANCI	Q9NVI1				TREM2	Q9NZC2	C10orf90	Q96M02	PROM2	Q8N271	CHRD	Q9H2X0
																PDAP1	Q13442	FBXO32	Q969P5				FGR	P09769	FHDC1	Q9C0D6	WDR91	A4D1P6	CXCL13	O43927
																PDCL3	Q9H2J4	FCHO1	O14526				CAV1	Q03135	CEP295	Q9C0D2	IGF1R	P08069	VEGFD	O43915
																PFDN2	Q9UHV9	FEM1C	Q96JP0				BBS4	Q96RK4	ANLN	Q9NQW6	GCC2	Q8IWJ2	MEF2C	Q06413
																PGGHG	Q32M88	FEN1	P39748				NR1H4	Q96RI1	CFAP74	Q9C0B2	TBC1D5	Q92609	FOXD1	Q16676
																PHGDH	O43175	FIP1L1	Q6UN15				NR1H3	Q13133	CEP19	Q96LK0	RAB11FIP2	Q7L804	AMHR2	Q16671
																PIGN	O95427	FKBP4	Q02790				PRKAA1	Q13131	UBXN10	Q96LJ8	CLEC4F	Q8N1N0	YES1	P07947
																PIN1	Q13526	FKBP5	Q13451				REST	Q13127	TMEM138	Q9NPI0	CD302	Q8IX05	VCAM1	P19320
																PKM	P14618	FLII	Q13045				EDF1	O60869	IL1RAP	Q9NPH3	BRSK2	Q8IWQ3	RASL11B	Q9BPW5
																PLCG1	P19174	FOSL2	P15408				SRC	P12931	TUBB1	Q9H4B7	ALMS1	Q8TCU4	TRIM33	Q9UPN9
																PLIN4	Q96Q06	FOXO3	O43524				WNT4	P56705	WBP2NL	Q6ICG8	SORL1	Q92673	PML	P29590
																PLPBP	O94903	FOXP1	Q9H334				HSD17B13	Q7Z5P4	CLASP2	O75122	LRRK2	Q5S007	NRP2	O60462
																PPIL4	Q8WUA2	FOXP2	O15409				DGKZ	Q13574	MYOZ2	Q9NPC6	SH3BP1	Q9Y3L3	FMOD	Q06828
																PPP1R13L	Q8WUF5	FUBP1	Q96AE4				EIF6	P56537	FSIP2	Q5CZC0	HEATR5A	Q86XA9	EGR3	Q06889
																PPP3CA	Q08209	FUS	P35637				PDE3B	Q13370	MAP1LC3A	Q9H492	RANGRF	Q9HD47	FGF2	P09038
																PPP6R1	Q9UPN7	FZD10	Q9ULW2				PLA2G3	Q9NZ20	CCDC136	Q96JN2	VPS52	Q8N1B4	HIF1A	Q16665
																PPP6R3	Q5H9R7	GABPA	Q06546				ELOVL5	Q9NYP7	TPR	P12270	AP2S1	P53680	TBX1	O43435
																PRKCA	P17252	GATAD1	Q8WUU5				APOB	P04114	PTPN23	Q9H3S7	AP3M2	P53677	ADAMTS7	Q9UKP4
																PRKCD	Q05655	GATAD2A	Q86YP4				SCT	P09683	DNAJB13	P59910	CLTCL1	P53675	NTRK2	Q16620
																PROX1	Q92786	GATAD2B	Q8WXI9				GIP	P09681	CENPH	Q9H3R5	LIMK1	P53667	NREP	Q16612
																PRRC2C	Q9Y520	GET4	Q7L5D6				MTMR4	Q9NYA4	TPX2	Q9ULW0	DTX3L	Q8TDB6	HTRA2	O43464
																PSAPL1	Q6NUJ1	GINS3	Q9BRX5				SPHK1	Q9NYA1	CCP110	O43303	INSR	P06213	KLF4	O43474
																PSAT1	Q9Y617	GLI1	P08151				PDGFRB	P09619	ATMIN	O43313	BRSK1	Q8TDC3	SEMA6A	Q9H2E6
																PSMB7	Q99436	GLIS2	Q9BZE0				PDGFA	P04085	ARHGEF10	O15013	TRARG1	Q8IXB3	NLK	Q9UBE8
																PSMC1	P62191	GLRX2	Q9NS18				NR5A1	Q13285	ATAT1	Q5SQI0	COPA	P53621	APPL1	Q9UKG1
																PSMD3	O43242	GLYR1	Q49A26				NFKB1	P19838	ZPBP	Q9BS86	COPB1	P53618	HEYL	Q9NQ87
																PSMF1	Q92530	GMEB1	Q9Y692				GPS2	Q13227	DDX28	Q9NUL7	MSR1	P21757	E2F1	Q01094
																PSMG1	O95456	GMEB2	Q9UKD1				ABHD6	Q9BV23	VPS37B	Q9H9H4	ZP3	P21754	EHD1	Q9H4M9
																PTPA	Q15257	GMIP	Q9P107				MTMR9	Q96QG7	ADPRH	P54922	MAPK1	P28482	TNFRSF1B	P20333
																PUM1	Q14671	GMNN	O75496				APOC3	P02656	GPSM2	P81274	NLGN4X	Q8N0W4	DUSP6	Q16828
																PUM2	Q8TB72	GON4L	Q3T8J9				APOC2	P02655	KLHL41	O60662	CLEC9A	Q6UXN8	JUN	P05412
																PXN	P49023	GORAB	Q5T7V8				APOC1	P02654	LZTS2	Q9BRK4	ENDOU	P21128	ADAM17	P78536
																QARS	P47897	GPKOW	Q92917				APOA2	P02652	GORASP2	Q9H8Y8	LYST	Q99698	ACVR2B	Q13705
																RAB23	Q9ULC3	GPS1	Q13098				APOE	P02649	VPS25	Q9BRG1	SCIN	Q9Y6U3	COL4A2	P08572
																RABGAP1	Q9Y3P9	GRWD1	Q9BQ67				APOA1	P02647	SPEF2	Q9C093	PRG4	Q92954	MAGI2	Q86UL8
																RAD23A	P54725	GTF2E1	P29083				PLA2G6	O60733	SYNPO2L	Q9H987	SCARB1	Q8WTV0	VSTM2A	Q8TAG5
																RANBP1	P43487	GTF2E2	P29084				PIP4K2B	P78356	RABEP2	Q9H5N1	ACTG1	P63261	PRKD2	Q9BZL6
																RANGAP1	P46060	GTF2F1	P35269				ASAH1	Q13510	MDN1	Q9NU22	SSC4D	Q8WTU2	TMPRSS6	Q8IU80
																RARS	P54136	GTF2H1	P32780				LDLRAP1	Q5SW96	CHMP2B	Q9UQN3	RAB8B	Q92930	HTRA4	P83105
																RBM18	Q96H35	GTF2I	P78347				HCAR1	Q9BXC0	TEKT1	Q969V4	RHOU	Q7L0Q8	ANKRD1	Q15327
																RBM24	Q9BX46	GTF3C5	Q9Y5Q8				PPARA	Q07869	CEP135	Q66GS9	RACK1	P63244	TGFBR1	P36897
																RBMS1	P29558	H1FX	Q92522				SORBS1	Q9BX66	TUBGCP6	Q96RT7	TMEM108	Q6UXF1	ACVR1B	P36896
																RCCD1	A6NED2	H3F3B	P84243				CD81	P60033	PIKFYVE	Q9Y2I7	COPS5	Q92905	LRIT3	Q3SXY7
																RCOR3	Q9P2K3	HDAC1	Q13547				FITM2	Q8N6M3	SMC3	Q9UQE7	HPS1	Q92902	ERBB4	Q15303
																RDH14	Q9HBH5	HDGF	P51858				SNAI1	O95863	UBXN2B	Q14CS0	CDX2	Q99626	FLT3	P36888
																RELA	Q04206	HDGFL2	Q7Z4V5				PRKAG2	Q9UGJ0	AURKC	Q9UQB9	SYK	P43405	GLG1	Q92896
																RIPK2	O43353	HEATR3	Q7Z4Q2				NCOR1	O75376	LRRC4B	Q9NT99	RNF139	Q8WU17	EEF2K	O00418
																RNASEH2A	O75792	HECTD1	Q9ULT8				MACROH2A1	O75367	PLA2G5	P39877	SH3GL2	Q99962	PDE2A	O00408
																RNF169	Q8NCN4	HEMGN	Q9BXL5				AVIL	O75366	IFT140	Q96RY7	VAMP7	P51809	SLC33A1	O00400
																RNH1	P13489	HEXIM1	O94992				MLYCD	O95822	SCLT1	Q96NL6	IGHV3OR16-17	S4R3C0	DKK1	O94907
																RP9	Q8TA86	HIF1A	Q16665				MBTPS2	O43462	TNKS	O95271	COLEC10	Q9Y6Z7	UBE3A	Q05086
																RPAP3	Q9H6T3	HIRA	P54198				DNAJC19	Q96DA6	FNBP1L	Q5T0N5	SV2A	Q7L0J3	NEO1	Q92859
																RPL10	P27635	HIRIP3	Q9BW71				SLC22A13	Q9Y226	CFAP70	Q5T0N1	PRKAR1B	P31321	HFE	Q30201
																RPL13	P26373	HJURP	Q8NCD3				AVPR1A	P37288	CEP164	Q9UPV0	TNF	P01375	WFIKKN2	Q8TEU8
																RPL19	P84098	HLF	Q16534				ADORA1	P30542	TBC1D32	Q96NH3	NLGN2	Q8NFZ4	KAT2A	Q92830
																RPL24	P83731	HLTF	Q14527				TSPO	P30536	ODAD4	Q96NG3	CEBPE	Q15744	LGMN	Q99538
																RPL27A	P46776	HMG20B	Q9P0W2				RAB38	P57729	RRP7BP	Q9NSQ0	STON2	Q8WXE9	HOXA13	P31271
																RPN1	P04843	HNF4G	Q14541				ABCD2	Q9UBJ2	CNOT6L	Q96LI5	ARFIP1	P53367	RUNX2	Q13950
																RPS16	P62249	HNRNPA0	Q13151				ABCB11	O95342	INCENP	Q9NQS7	NCF2	P19878	SMURF1	Q9HCE7
																RPS23	P62266	HNRNPA1	P09651				PPARG	P37231	DNAAF6	Q9NQM4	HAVCR1	Q96D42	ELAVL4	P26378
																RPS24	P62847	HNRNPA2B1	P22626				EPHA8	P29322	IFT74	Q96LB3	RUFY2	Q8WXA3	MAP1B	P46821
																RPS26	P62854	HNRNPA3	P51991				GOLM1	Q8NBJ4	CCNO	P22674	IL15	P40933	ACAP2	Q15057
																RPS3A	P61247	HNRNPAB	Q99729				VAV3	Q9UKW4	H3BUA1	H3BUA1	HTT	P42858	PAX2	Q02962
																RPS6	P62753	HNRNPC	P07910				PPARD	Q03181	HPS4	Q9NQG7	NAPA	P54920	NBL1	P41271
																RPS8	P62241	HNRNPD	Q14103				ZFP69	Q49AA0	RPLP0	P05388	AP2M1	Q96CW1	WNT5A	P41221
																RRM2B	Q7LG56	HNRNPDL	O14979				FGF1	P05230	SNX7	Q9UNH6	EFNB2	P52799	MYO1C	O00159
																RUSC1	Q9BVN2	HNRNPF	P52597				MBTPS1	Q14703	CDC14A	Q9UNH5	SEPTIN5	Q99719	BMPR2	Q13873
																S100A3	P33764	HNRNPH1	P31943				H6PD	O95479	TTLL8	A6PVC2	CPLX2	Q6PUV4	WASF1	Q92558
																S100A6	P06703	HNRNPH2	P55795				CTDNEP1	O95476	CYLD	Q9NQC7	SH3GL1	Q99961	TP53	P04637
																SAE1	Q9UBE0	HNRNPK	P61978				LPIN1	Q14693	FLNC	Q14315	OCIAD2	Q56VL3	NTRK1	P04629
																SAMD4B	Q5PRF9	HNRNPL	P14866				MTLN	Q8NCU8	EHMT2	Q96KQ7	STAB2	Q8WWQ8	WNT1	P04628
																SARS	P49591	HNRNPM	P52272				DNAJC15	Q9Y5T4	RPL10L	Q96L21	KIF1C	O43896	DUSP3	P51452
																SERBP1	Q8NC51	HNRNPR	O43390				STARD4	Q96DR4	HSPA1B	P0DMV9	CLU	P10909	SCX	Q7RTU7
																SERGEF	Q9UGK8	HNRNPU	Q00839				MTOR	P42345	HSPA1A	P0DMV8	SGSM3	Q96HU1	RAB35	Q15286
																SH2D4A	Q9H788	HNRNPUL1	Q9BUJ2				AKR1C3	P42330	DNAH8	Q96JB1	IL13RA2	Q14627	PTPRK	Q15262
																SH3GL1	Q99961	HNRNPUL2	Q1KMD3				FGF19	O95750	TUBB8	Q3ZCM7	CD5L	O43866	NRROS	Q86YC3
																SHB	Q15464	HOXA9	P31269				NR1D2	Q14995	CNOT6	Q9ULM6	AHSG	P02765	PIK3CD	O00329
																SHC1	P29353	HOXB13	Q92826				DGKQ	P52824	VANGL2	Q9ULK5	SYN1	P17600	ETV2	O00321
																SLAIN2	Q9P270	HOXC9	P31274				SOD1	P00441	ODF2L	Q9ULJ1	LAMTOR1	Q6IAA8	SLIT2	O94813
																SND1	Q7KZF4	HOXD1	Q9GZZ0				FABP1	P07148	STAM2	O75886	AP3S2	P59780	STAT5B	P51692
																SNX17	Q15036	HSPH1	Q92598				DDX20	Q9UHI6	ASAP1	Q9ULH1	ATG5	Q9H1Y0	PDGFRA	P16234
																SNX9	Q9Y5X1	HTATSF1	O43719				SNCA	P37840	TRAPPC6A	O75865	HYAL3	O43820	CREB1	P16220
																SOD1	P00441	HUWE1	Q7Z6Z7				ERLIN1	O75477	INO80	Q9ULG1	VPS29	Q9UBQ0	HTRA1	Q92743
																SPAG9	O60271	ID1	P41134				PIK3IP1	Q96FE7	RAB23	Q9ULC3	VPS11	Q9H270	UBE2D1	P51668
																SPATA13	Q96N96	IDO1	P14902				SIRT4	Q9Y6E7	NRXN1	Q9ULB1	GGA1	Q9UJY5	ADAMTS12	P58397
																SPATS2	Q86XZ4	IER2	Q9BTL4				CERS2	Q96G23	TXNDC15	Q96J42	GGA2	Q9UJY4	PHOX2B	Q99453
																SPATS2L	Q9NUQ6	ILF3	Q12906				ACSL3	O95573	ZMYND10	O75800	GRIA1	P42261	GPC3	P51654
																SPC25	Q9HBM1	IMP3	Q9NV31				BSCL2	Q96G97	CEP20	Q96NB1	EHD4	Q9H223	GCNT2	Q8N0V5
																SQSTM1	Q13501	ING3	Q9NXR8				ZMPSTE24	O75844	RILP	Q96NA2	TRAPPC4	Q9Y296	CALCA	P01258
																ST13	P50502	INTS13	Q9NVM9				ANGPTL3	Q9Y5C1	B9D2	Q9BPU9	EPN3	Q9H201	PENK	P01210
																STAC3	Q96MF2	INTS9	Q9NV88				SIRT1	Q96EB6	B9D1	Q9UPM9	CANX	P27824	FGF3	P11487
																STAT1	P42224	IPMK	Q8NFU5				PLIN5	Q00G26	DNAAF10	Q96MX6	ANXA2	P07355	HDAC2	Q92769
																STAT5A	P42229	IRF2	P14316				BMP6	P22004	DISC1	Q9NRI5	AP5B1	Q2VPB7	CREBBP	Q92793
																STAU1	O95793	IRF2BP2	Q7Z5L9				BMP5	P22003	LMOD1	P29536	DPYSL2	Q16555	EGR1	P18146
																STRAP	Q9Y3F4	IRF2BPL	Q9H1B7				VAV2	P52735	CFAP44	Q96MT7	SAMD9	Q5K651	ZYX	Q15942
																STXBP2	Q15833	IRF8	Q02556				CCR7	P32248	SEPTIN6	Q14141	COG5	Q9UP83	ZFHX3	Q15911
																STXBP5	Q5T5C0	ITCH	Q96J02				A0A087X1B8	A0A087X1B8	UBAP2L	Q14157	RUBCNL	Q9H714	FAM20C	Q8IXL6
																SYNPO2L	Q9H987	IWS1	Q96ST2				TTC39B	Q5VTQ0	CPLANE1	Q9H799	TMPRSS4	Q9NRS4	CAV2	P51636
																TAB1	Q15750	JADE2	Q9NQC1				IGFBP7	Q16270	RUFY4	Q6ZNE9	CDC42SE2	Q9NRR3	SIRT2	Q8IXJ6
																TACC3	Q9Y6A5	JPH1	Q9HDC5				ADIPOR1	Q96A54	MYOM2	P54296	TFR2	Q9UP52	CORO1A	P31146
																TBC1D2B	Q9UPU7	JUN	P05412				THRA	P10827	FSCN1	Q16658	PPT1	P50897	IQGAP1	P46940
																TCL1A	P56279	KAT2B	Q92831				PNPLA2	Q96AD5	TUBB	P07437	TRIM72	Q6ZMU5	PDGFRL	Q15198
																TES	Q9UGI8	KDM3A	Q9Y4C1				ABCG4	Q9H172	ATXN10	Q9UBB4	CACNG3	O60359	SPART	Q8N0X7
																THUMPD3	Q9BV44	KDM3B	Q7LBC6				FMO5	P49326	GAP43	P17677	TBC1D4	O60343	PPP2R5B	Q15173
																TKTL1	P51854	KDM5C	P41229				KIT	P10721	RPGRIP1	Q96KN7	PIP5K1C	O60331	PRKD1	Q15139
																TNIP2	Q8NFZ5	KHDRBS1	Q07666				APPL2	Q8NEU8	YTHDF3	Q7Z739	FMR1	Q06787	LEFTY2	O00292
																TP53BP2	Q13625	KHSRP	Q92945				LPCAT1	Q8NF37	MAP9	Q49MG5	SPHK2	Q9NRA0	TGFB2	P61812
																TRAF2	Q12933	KIAA1143	Q96AT1				SNAI2	O43623	UBQLN1	Q9UMX0	C9orf72	Q96LT7	LIMS1	P48059
																TRIM11	Q96F44	KIF20A	O95235				IRS1	P35568	EHD1	Q9H4M9	SCARA5	Q6ZMJ2	URI1	O94763
																TSC1	Q92574	KIF23	Q02241				PSAP	P07602	SYNPO2	Q9UMS6	TAFA4	Q96LR4	MEN1	O00255
																TSC2	P49815	KIF2A	O00139				DAGLB	Q8NCG7	MYLK3	Q32MK0	ZFYVE9	O95405	FGF22	Q9HCT0
																TTC1	Q99614	KIN	O60870				DKKL1	Q9UK85	PPP1R35	Q8TAP8	TGFBR2	P37173	HSPB1	P04792
																TUBD1	Q9UJT1	KLF3	P57682				ALK	Q9UM73	PRKDC	P78527	STEEP1	Q9H5V9	BMPR1B	O00238
																TXN	P10599	KLHDC3	Q9BQ90				HPGD	P15428	DDX6	P26196	UBE2O	Q9C0C9	IL1B	P01584
																TXNDC9	O14530	KLHL7	Q8IXQ5				WASHC1	A8K0Z3	KCNJ10	P78508	ICAM3	P32942	FAM83G	A6ND36
																TXNL1	O43396	KLHL8	Q9P2G9				HTR2B	P41595	TTC8	Q8TAM2	CEP19	Q96LK0	SFRP1	Q8N474
																TXNRD3	Q86VQ6	KNL1	Q8NG31				LPGAT1	Q92604	BBS10	Q8TAM1	IGLC7	A0M8Q6	ZDHHC17	Q8IUH5
																UBA5	Q9GZZ9	KPNA1	P52294				MFSD2A	Q8NA29	RHOA	P61586	SYTL3	Q4VX76	FGFRL1	Q8N441
																UBA6	A0AVT1	KPNA2	P52292				CD19	P15391	TCTN3	Q6NUS6	NUMB	P49757	PALS1	Q8N3R9
																UBQLN2	Q9UHD9	KPNA4	O00629				APOD	P05090	WDR11	Q9BZH6	TMED10	P49755	NKX2-1	P43699
																UPF3B	Q9BZI7	KPNB1	Q14974				PTK2B	Q14289	RAB34	Q9BZG1	VPS41	P49754	HSP90AB1	P08238
																USH1C	Q9Y6N9	KRR1	Q13601						JHY	Q6NUN7	ADORA2B	P29275	FGF8	P55075
																VARS	P26640	LCOR	Q96JN0						CDK2	P24941	ADORA2A	P29274	CASR	P41180
																VCP	P55072	LEO1	Q8WVC0						RAB32	Q13637	ATP9A	O75110	RGMB	Q6NW40
																WARS	P23381	LMO2	P25791						MTMR3	Q13615	GOLPH3L	Q9H4A5	OPRD1	P41143
																WDR26	Q9H7D7	LONP1	P36776						ANKRD1	Q15327	CLASP2	O75122	ID1	P41134
																WRAP53	Q9BUR4	LOXL2	Q9Y4K0						CEP152	O94986	FLOT1	O75955	TFAP2B	Q92481
																XPNPEP1	Q9NQW7	LRRC32	Q14392						TMEM107	Q6UX40	ARL4D	P49703	RUNX3	Q13761
																XPO1	O14980	LRRC42	Q9Y546						EXOC5	O00471	ICAM5	Q9UMF0	FGFBP3	Q8TAT2
																XPOT	O43592	LSM2	Q9Y333						DZIP1L	Q8IYY4	ACKR4	Q9NPB9	EXT2	Q93063
																YARS	P54577	LTV1	Q96GA3						TRIM37	O94972	PHETA2	Q6ICB4	BCL9L	Q86UU0
																YBX1	P67809	LYAR	Q9NX58						SAXO1	Q8IYX7	DNAJC5	Q9H3Z4	GDF5	P43026
																YTHDF2	Q9Y5A9	LYSMD1	Q96S90						TBC1D21	Q8IYX1	EIF2AK1	Q9BQI3	TWIST1	Q15672
																ZBTB33	Q86T24	LYST	Q99698						CFAP46	Q8IYW2	SH3BP4	Q9P0V3	MED1	Q15648
																ZC3H15	Q8WU90	MAB21L2	Q9Y586						PLK4	O00444	RAB9B	Q9NP90	WNT7A	O00755
																ZC3H4	Q9UPT8	MAEA	Q7L5Y9						SLITRK3	O94933	PTPN23	Q9H3S7	KCNC1	P48547
																ZC3HAV1	Q7Z2W4	MAFK	O60675						ULK2	Q8IYT8	HHIPL1	Q96JK4	HGS	O14964
																ZC3HAV1L	Q96H79	MAGED2	Q9UNF1						ABLIM3	O94929	ELMO2	Q96JJ3	FBN2	P35556
																ZCCHC7	Q8N3Z6	MAN2C1	Q9NTJ4						HAUS5	O94927	CADPS	Q9ULU8	FBN1	P35555
																ZFYVE16	Q7Z3T8	MAPK7	Q13164						DNAAF8	Q8IYS4	VPS50	Q96JG6	MTSS2	Q765P7
																ZFYVE9	O95405	MASP1	P48740						CFAP206	Q8IYR0	MYO6	Q9UM54	MSX2	P35548
																ZNF34	Q8IZ26	MASTL	Q96GX5						SMCR8	Q8TEV9	ADRB2	P07550	CASK	O14936
																ZNF500	O60304	MAZ	P56270						RPL38	P63173	DGKD	Q16760	HYAL2	Q12891
																ZNF622	Q969S3	MBD1	Q9UIS9						DYNLL1	P63167	SEC16B	Q96JE7	GIPC1	O14908
																		MBD2	Q9UBB5						RPGR	Q92834	TRBC2	A0A5B9	SOST	Q9BQB4
																		MBD6	Q96DN6						KAT2A	Q92830	VPS39	Q96JC1	FSTL1	Q12841
																		MBNL1	Q9NR56						MPHOSPH9	Q99550	SNAP47	Q5SQN1	MAP2K3	P46734
																		MCM2	P49736						UBE2B	P63146	WASH6P	Q9NQA3	EMD	P50402
																		MCM4	P33991						RAB43	Q86YS6	AP5S1	Q9NUS5	ERBB2	P04626
																		MCM5	P33992						LRSAM1	Q6UWE0	CACNB2	Q08289	PMEPA1	Q969W9
																		MCM6	Q14566						CCDC13	Q8IYE1	LIN7C	Q9NUP9	ITGB3	P05106
																		MCM7	P33993						MAPK15	Q8TD08	LMBRD1	Q9NUN5	CD44	P16070
																		MCMBP	Q9BTE3						TMEM17	Q86X19	MIA2	Q96PC5	GATA3	P23771
																		MCTP2	Q6DN12						SMURF1	Q9HCE7	AP1S3	Q96PC3	WNT10A	Q9GZT5
																		MED10	Q9BTT4						DNAI3	Q8IWG1	CAP1	Q01518	AGTR2	P50052
																		MED6	O75586						IQCB1	Q15051	PPP3CA	Q08209	TWSG1	Q9GZX9
																		MEF2D	Q14814						RRS1	Q15050	COG4	Q9H9E3	NEDD4	P46934
																		METTL1	Q9UBP6						RAB3GAP1	Q15042	PLIN3	O60664	CEP57	Q86XR8
																		METTL17	Q9H7H0						SEPTIN2	Q15019	SDF4	Q9BRK5	BMPER	Q8N8U9
																		MGLL	Q99685						ABRAXAS2	Q15018	MRGPRX2	Q96LB1	DAND5	Q8N907
																		MGMT	P16455						TRAF7	Q6Q0C0	VPS25	Q9BRG1	GPC1	P35052
																		MICAL3	Q7RTP6						AP4M1	O00189	NEURL1B	A8MQ27	ATP2B4	P23634
																		MIER1	Q8N108						CETN2	P41208	AKTIP	Q9H8T0	SMPD3	Q9NY59
																		MIER3	Q7Z3K6						KIF2A	O00139	PRTN3	P24158	USP9Y	O00507
																		MINDY1	Q8N5J2						MISP	Q8IVT2	ATP2C1	P98194	SMAD7	O15105
																		MINDY2	Q8NBR6						GOLGA2P5	Q9HBQ8	TRAPPC3L	Q5T215	ANGPT2	O15123
																		MIOS	Q9NXC5						PIP4K2C	Q8TBX8	CCZ1	P86791	ELAPOR2	A8MWY0
																		MKI67	P46013						ACTL9	Q8TC94	CCZ1B	P86790	ELK1	P19419
																		MLH1	P40692						CEP97	Q8IW35	RABEP2	Q9H5N1	GAS1	P54826
																		MMS19	Q96T76						GBF1	Q92538	ANK2	Q01484	SOX11	P35716
																		MNAT1	P51948						RTTN	Q86VV8	LRP2	P98164	SOX6	P35712
																		MNT	Q99583						POC1B	Q8TC44	HSPG2	P98160	SOX5	P35711
																		MORC3	Q14149						RNF5	Q99942	FKBP15	Q5T1M5	MXRA5	Q9NR99
																		MORC4	Q8TE76						TTN	Q8WZ42	VLDLR	P98155	TOB1	P50616
																		MORF4L2	Q15014						RPS5	P46782	EXOC6B	Q9Y2D4	FNDC4	Q9H6D8
																		MRE11	P49959						RPL5	P46777	SYT16	Q17RD7	HYAL1	Q12794
																		MSL1	Q68DK7						ARL13A	Q5H913	EXOC3L4	Q17RC7	CFLAR	O15519
																		MSRB1	Q9NZV6						MDM1	Q8TC05	EMP2	P54851	MSTN	O14793
																		MTA1	Q13330						ZFYVE1	Q9HBF4	CHMP2B	Q9UQN3	NRP1	O14786
																		MTA2	O94776						VPS36	Q86VN1	SYT15	Q9BQS2	OPRM1	P35372
																		MTF2	Q9Y483						CHEK2	O96017	SEC31B	Q9NQW1	MEIS2	O14770
																		MYC	P01106						PWP2	Q15269	GREM1	O60565	TMEM100	Q9NV29
																		MYCL	P12524						DZIP1	Q86YF9	ARHGAP44	Q17R89	PDCD5	O14737
																		MYO6	Q9UM54						MAPRE3	Q9UPY8	ANKRD27	Q96NW4	APAF1	O14727
																		MYOD1	P15172						FARP2	O94887	PIKFYVE	Q9Y2I7	ITGB1BP1	O14713
																		NAALADL2	Q58DX5						DRC7	Q8IY82	SGIP1	Q9BQI5	DTYMK	P23919
																		NABP1	Q96AH0						RB1CC1	Q8TDY2	CDC42	P60953	ROR2	Q01974
																		NABP2	Q9BQ15						NEK7	Q8TDX7	SYT3	Q9BQG1	CNK3/IPCEF1	G9CGD6
																		NACC1	Q96RE7						ATG12	O94817	LEPROTL1	O95214	DLL1	O00548
																		NAF1	Q96HR8						DHX37	Q8IY37	VPS53	Q5VIR6	TDGF1	P13385
																		NANS	Q9NR45						IFT20	Q8IY31	SYNDIG1	Q9H7V2	JCAD	Q9P266
																		NASP	P49321						DNAH5	Q8TE73	NRBP2	Q9NSY0	ITGA5	P08648
																		NCBP2	P52298						PDGFRA	P16234	PLA2G5	P39877	FGF4	P08620
																		NCL	P19338						SASS6	Q6UVJ0	DAB2	P98082	BDNF	P23560
																		NCOA1	Q15788						CENPX	A8MT69	THBS1	P07996	SPINT1	O43278
																		NCOR1	O75376						ADAMTS16	Q8TE57	TREX1	Q9NSU2	MEGF8	Q7Z7M0
																		NECAB1	Q8N987						TRAF3IP1	Q8TDR0	UNC13A	Q9UPW8	PSG9	Q00887
																		NEDD8	Q15843						DNAAF5	Q86Y56	TMPRSS15	P98073	HTRA3	P83110
																		NEIL2	Q969S2						VPS37D	Q86XT2	FNBP1L	Q5T0N5	RAMP2	O60895
																		NEIL3	Q8TAT5						AHI1	Q8N157	TRAK1	Q9UPV9	EP300	Q09472
																		NELFA	Q9H3P2						CNTROB	Q8N137	EXOC7	Q9UPT5	LRP8	Q14114
																		NELFE	P18615						DAW1	Q8N136	IGLL5	B9A064	FZD1	Q9UP38
																		NFIA	Q12857						ZPBP2	Q6X784	LYN	P07948	MYOG	P15173
																		NFRKB	Q6P4R8						STX12	Q86Y82	ANXA3	P12429	DUSP22	Q9NRW4
																		NFX1	Q12986						CCDC65	Q8IXS2	GPRASP1	Q5JY77	ASCL1	P50553
																		NMRAL1	Q9HBL8						STAM	Q92783	CD163L1	Q9NR16	PBLD	P30039
																		NMRK2	Q9NPI5						PROX1	Q92786	IGLC2	P0DOY2	MT1G	P13640
																		NOL4L	Q96MY1						FAM149B1	Q96BN6	PLEKHM1	Q9Y4G2	CD63	P08962
																		NOL6	Q9H6R4						C2CD3	Q4AC94	CBL	P22681	INPP5K	Q9BT40
																		NONO	Q15233						CEP89	Q96ST8	MGRN1	O60291	PAX9	P55771
																		NOP14	P78316						NPM1	P06748	HPS4	Q9NQG7	RDX	P35241
																		NOP58	Q9Y2X3						ARMC2	Q8NEN0	IGHV4-30-4	P0DP06	CTNNB1	P35222
																		NOSIP	Q9Y314						PKHD1	P08F94	IGHV3-43D	P0DP04	PDPK1	O15530
																		NPAT	Q14207						CSRP1	P21291	IGHV3-30-5	P0DP03	FLRT1	Q9NZU1
																		NPM1	P06748						CORO1A	P31146	IGHV3-30-3	P0DP02	FLRT3	Q9NZU0
																		NR1H2	P55055						TP53INP2	Q8IXH6	IGHV1-8	P0DP01	SMAD4	Q13485
																		NR1I2	O75469						YAP1	P46937	SPAG9	O60271	GAB1	Q13480
																		NR2C2	P49116						ATG9B	Q674R7	SNX6	Q9UNH7	FGF10	O15520
																		NR3C1	P04150						PCM1	Q15154	DPY30	Q9C005	ROCK1	Q13464
																		NR6A1	Q15406						PLEC	Q15149	TSC2	P49815	ADAM9	Q13443
																		NSA2	O95478						TAPT1	Q6NXT6	KIF16B	Q96L93	GATA5	Q9BWX5
																		NSFL1C	Q9UNZ2						PGM5	Q15124	EXOC1L	A0A1B0GW35	ILK	Q13418
																		NSMCE4A	Q9NXX6						BBS7	Q8IWZ6	SPI1	P17947	WWOX	Q9NZC7
																		NSUN5	Q96P11						CELSR2	Q9HCU4	EPHB2	P29323	TGFBR3	Q03167
																		NTMT1	Q9BV86						PAN2	Q504Q3	EPHA3	P29320	CAV1	Q03135
																		NUB1	Q9Y5A7						FAM92A	A1XBS5	LGALS3	P17931	CRKL	P46109
																		NUDT22	Q9BRQ3						SYNPO	Q8N3V7	KALRN	O60229	CRK	P46108
																		NUFIP1	Q9UHK0						STAG2	Q8N3U4	PLPP4	Q5VZY2	UBE2D3	P61077
																		OAZ3	Q9UMX2						SOX30	O94993	RHOV	Q96L33	HGF	P14210
																		OGG1	O15527						CCDC57	Q2TAC2	SLC32A1	Q9H598	BGLAP	P02818
																		PALM	O75781						UBXN2A	P68543	HSPA1B	P0DMV9	WNT2	P09544
																		PAPOLG	Q9BWT3						NME8	Q8N427	HSPA1A	P0DMV8	TGFBR3L	H3BV60
																		PARP1	P09874						NPHP3	Q7Z494	NDRG4	Q9ULP0	NODAL	Q96S42
																		PAX3	P23760						GMNC	A6NCL1	LOXL4	Q96JB6	RNF165	Q6ZSG1
																		PAX6	P26367						DHX29	Q7Z478	COG3	Q96JB2	FGF23	Q9GZV9
																		PAX8	Q06710						SMIM22	K7EJ46	CSNK1E	P49674	PRDM14	Q9GZV8
																		PBRM1	Q86U86						CLASP1	Q7Z460	TUSC2	O75896	PAK2	Q13177
																		PBX1	P40424						PUM2	Q8TB72	ANKRD50	Q9ULJ7	PDGFD	Q9GZP0
																		PCBD1	P61457						MAP1LC3B2	A6NCE7	CEACAM4	O75871	MAPK7	Q13164
																		PCGF1	Q9BSM1						BBS5	Q8N3I7	TRAPPC6A	O75865	MAP2K5	Q13163
																		PCNA	P12004						KIF9	Q9HAQ2	TPH1	P17752	C20orf27	Q9GZN8
																		PCNP	Q8WW12						CD34	P28906	SEC22A	Q96IW7	BAMBI	Q13145
																		PDCL3	Q9H2J4						NUDCD3	Q8IVD9	AP1G2	O75843	RBPMS2	Q6ZRY4
																		PDS5A	Q29RF7						KIF27	Q86VH2	CHMP4BP1	P59074	SFRP5	Q5T4F7
																		PDS5B	Q9NTI5						NRAP	Q86VF7	DENND2A	Q9ULE3	CHRDL1	Q9BU40
																		PDXK	O00764						LRRC49	Q8IUZ0	SFT2D3	Q587I9	LRG1	P02750
																		PELP1	Q8IZL8						PATL2	C9JE40	TYROBP	O43914	SMAD9	O15198
																		PES1	O00541						ARL3	P36405	TYRO3	Q06418	AXIN1	O15169
																		PFKFB2	O60825						TTBK2	Q6IQ55	APELA	P0DMC3	LDLRAD4	O15165
																		PFKFB3	Q16875						CCSAP	Q6IQ19	CD209	Q9NNX6	SRC	P12931
																		PGAM2	P15259						PAFAH1B1	P43034	PEAR1	Q5VY43	NOTCH1	P46531
																		PHACTR3	Q96KR7						RPS27L	Q71UM5	XKR6	Q5GH73	ITGB8	P26012
																		PHAX	Q9H814						MAPRE1	Q15691	XKR7	Q5GH72	ADAMTSL2	Q86TH1
																		PHF12	Q96QT6						MZT1	Q08AG7	XKR9	Q5GH70	ITGA3	P26006
																		PHF20	Q9BVI0						CEP162	Q5TB80	YES1	P07947	FURIN	P09958
																		PHF23	Q9BUL5						HGS	O14964	RIMS2	Q9UQ26	PEG10	Q86TG7
																		PHF5A	Q7RTV0						ATG3	Q9NT62	PICK1	Q9NRD5	FUT8	Q9BYC5
																		PHOX2B	Q99453						CFAP54	Q96N23	KIAA1107	Q9UPP5	EEF1A1	P68104
																		PIMREG	Q9BSJ6						NEK6	Q9HC98	TSNARE1	Q96NA8	WNT4	P56705
																		PIN1	Q13526						CDC20	Q12834	RILP	Q96NA2	HDAC1	Q13547
																		PITX2	Q99697						CSRP3	P50461	MRC1	P22897	RIPK1	Q13546
																		PKN2	Q16513						TTC12	Q9H892	SERPINE1	P05121	CAV3	P56539
																		PKNOX2	Q96KN3						RILPL2	Q969X0	MACF1	Q9UPN3	PLK5	Q496M5
																		PLEKHA1	Q9HB21						TTC36	A6NLP5	AP4E1	Q9UPM8	HRG	P04196
																		PLEKHA7	Q6IQ23						TNNT1	P13805	CUBN	O60494	NR3C1	P04150
																		PLEKHG1	Q9ULL1						ABCC4	O15439	SNX3	O60493	GRB10	Q13322
																		PM20D2	Q8IYS1						KIF23	Q02241	GAPVD1	Q14C86	NIBAN2	Q96TA1
																		PMS2	P54278						CILK1	Q9UPZ9	SYS1	Q8N2H4	BMP8B	P34820
																		POC5	Q8NA72						UNC119B	A6NIH7	LY75	O60449	MTMR4	Q9NYA4
																		POGK	Q9P215						TNNT2	P45379	EVI5	O60447	SPHK1	Q9NYA1
																		POGZ	Q7Z3K3						TNNT3	P45378	COG8	Q96MW5	ZNF423	Q2M1K9
																		POLD2	P49005						CCDC69	A6NI79	MAPKAPK3	Q16644	CRB2	Q5IJ48
																		POLH	Q9Y253						MKS1	Q9NXB0	RAB22A	Q9UL26	PDGFRB	P09619
																		POLK	Q9UBT6						STX18	Q9P2W9	RAB21	Q9UL25	HHEX	Q03014
																		POLN	Q7Z5Q5						CEP120	Q8N960	STX1A	Q16623	RAB14	P61106
																		POLR1A	O95602						WRAP73	Q9P2S5	NKG7	Q16617	PDGFA	P04085
																		POLR2I	P36954						NRXN2	Q9P2S2	CALCRL	Q16602	FST	P19883
																		POLR3C	Q9BUI4						TTC26	A0AVF1	BLZF1	Q9H2G9	RAF1	P04049
																		POLR3D	P05423						RAB11A	P62491	CACNA1G	O43497	CAT	P04040
																		POLR3E	Q9NVU0						WDR35	Q9P2L0	SLC18A1	P54219	NOG	Q13253
																		POM121	Q96HA1						CC2D2A	Q9P2K1	PI4KB	Q9UBF8	VTN	P04004
																		POU2F2	P09086						CFAP58	Q5T655	SYT4	Q9H2B2	PPP1R9B	Q96SB3
																		POU2F3	Q9UKI9						CEP126	Q9P2H0	CXCL16	Q9H2A7	TBX2	Q13207
																		POU3F1	Q03052						DNAH1	Q9P2D7	APPL1	Q9UKG1	APLN	Q9ULZ1
																		POU3F3	P20264						RPL6	Q02878	LRPAP1	P30533	FUZ	Q9BT04
																		PPARA	Q07869						DYNC1H1	Q14204	H3BUN2	H3BUN2	TMEM204	Q9BSN7
																		PPARG	P37231						DCTN1	Q14203	EXOC2	Q96KP1	LPXN	O60711
																		PPHLN1	Q8NEY8						RABL2B	Q9UNT1	CD93	Q9NPY3	DLX5	P56178
																		PPIL2	Q13356						MYH11	P35749	STX2	P32856	DLX1	P56177
																		PPIL4	Q8WUA2						CDC14C	A4D256	C12orf4	Q9NQ89	VIL1	P09327
																		PPM1G	O15355						CNOT1	A5YKK6	SYNRG	Q9UMZ2	KCNC2	Q96PR1
																		PPP1R10	Q96QC0						AMBRA1	Q9C0C7	EQTN	Q9NQ60	GFRA1	P56159
																		PPP1R26	Q5T8A7						NSFL1C	Q9UNZ2	NEU3	Q9UQ49	ADAMTS3	O15072
																		PPP1R8	Q12972						TEKT5	Q96M29	SPTBN1	Q01082	PIN1	Q13526
																		PPP3CA	Q08209						MAPK9	P45984	SCYL1	Q96KG9	ASPN	Q9BXN1
																		PPP4R2	Q9NY27						AAAS	Q9NRG9	MEGF10	Q96KG7	DSG4	Q86SJ6
																		PPP6R3	Q5H9R7						GABARAPL3	Q9BY60	FCGR1A	P12314	HJV	Q6ZVN8
																		PPRC1	Q5VV67						CETN1	Q12798	H3BNG1	H3BNG1	PARP1	P09874
																		PRKDC	P78527						ARHGEF5	Q12774	EHD1	Q9H4M9	FGF12	P61328
																		PRMT7	Q9NVM4						WASHC5	Q12768	ATP13A2	Q9NQ11	GDF6	Q6KF10
																		PROB1	E7EW31						GDI2	P50395	CARMIL1	Q5VZK9	SOS1	Q07889
																		PROX1	Q92786						CFAP298	P57076	SEPTIN4	O43236	PPARA	Q07869
																		PRPF3	O43395						LCP1	P13796	ARL5B	Q96KC2	IER2	Q9BTL4
																		PRPF38A	Q8NAV1						VPS28	Q9UK41	DOP1A	Q5JWR5	SMURF2	Q9HAU4
																		PRPF8	Q6P2Q9						MCIDAS	D6RGH6	BLOC1S1	P78537	CCL5	P13501
																		PRR14	Q9BWN1						CFLAR	O15519	A0A0J9YVX5	A0A0J9YVX5	CCL2	P13500
																		PSIP1	O75475						GABARAPL2	P60520	UBXN6	Q9BZV1	TLR4	O00206
																		PSMA1	P25786						NDC80	O14777	IGHV2-70	P01814	TBC1D7	Q9P0N9
																		PSMB2	P49721						SAC3D1	A6NKF1	PIGR	P01833	ROBO1	Q9Y6N7
																		PSMB7	Q99436						ATG101	Q9BSB4	IGKC	P01834	TSPAN12	O95859
																		PSMC1	P62191						ASB2	Q96Q27	IL2RB	P14784	MAPKAPK2	P49137
																		PSMD3	O43242						SPAG1	Q07617	PTPRC	P08575	LATS1	O95835
																		PSMD4	P55036						CCDC40	Q4G0X9	TRBC1	P01850	CLDN1	O95832
																		PSMD7	P51665						MEF2A	Q02078	IGHG1	P01857	PITX3	O75364
																		PSME3	P61289						CFAP221	Q4G0U5	MET	P08581	CER1	O95813
																		PSMG1	O95456						HCK	P08631	MAGI2	Q86UL8	PDCD6	O75340
																		PSPC1	Q8WXF1						HYDIN	Q4G0P3	IGHM	P01871	ZPR1	O75312
																		PTMA	P06454						WIPI1	Q5MNZ9	IGHA1	P01876	EMILIN1	Q9Y6C2
																		PTPA	Q15257						WDR45B	Q5MNZ6	ERC1	Q8IUD2	ZEB1	P37275
																		PTPDC1	A2A3K4						SDC1	P18827	ABCA12	Q86UK0	ZBTB7A	O95365
																		PUF60	Q9UHX1						PLK2	Q9NYY3	EXOC6	Q8TAG9	PPARG	P37231
																		PWWP2B	Q6NUJ5						HNRNPU	Q00839	CTAGE6	Q86UF2	LEMD2	Q8NC56
																		QRICH1	Q2TAL8						TCIRG1	Q13488	SCAMP5	Q8TAC9	ONECUT1	Q9UBC0
																		RABGGTA	Q92696						CFAP73	A6NFT4	LRRTM1	Q86UE6	SMAD3	P84022
																		RACGAP1	Q9H0H5						BOP1	Q14137	WDR11	Q9BZH6	STAT3	P40763
																		RAD17	O75943						RILPL1	Q5EBL4	SLC9B2	Q86UD5	EDN1	P05305
																		RAD18	Q9NS91						STK36	Q9NRP7	MARCHF3	Q86UD3	FGFBP1	Q14512
																		RAD21	O60216						ACTN2	P35609	RAB34	Q9BZG1	CCNA2	P20248
																		RAD23A	P54725						G3V2T6	G3V2T6	RINT1	Q6NUQ1	HIPK2	Q9H2X6
																		RAD54L	Q92698						ARHGAP35	Q9NRY4	PRKN	O60260	ARF6	P62330
																		RAI1	Q7Z5J4						CEP63	Q96MT8	IGHV1-69-2	A0A0G2JMI3	RELA	Q04206
																		RALY	Q9UKM9						LOC102724159	A0A0B4J2E5	ABCA2	Q9BZC7	EPN2	O95208
																		RALYL	Q86SE5						RPF2	Q9H7B2	CAMK1D	Q8IU85	HES1	Q14469
																		RAN	P62826						STARD9	Q9P2P6	LOC107984156	A0A0G2JMH3	MT3	P25713
																		RANBP3	Q9H6Z4						NEK1	Q96PY6	BACE1	P56817	ZMIZ1	Q9ULJ6
																		RARB	P10826						PTEN	P60484	RIN1	Q13671	BECN1	Q14457
																		RBBP4	Q09028						CEP76	Q8TAP6	RAB32	Q13637	NR4A1	P22736
																		RBBP7	Q16576						CSF2	P04141	RAB31	Q13636	FGF1	P05230
																		RBFOX1	Q9NWB1						TMF1	P82094	CUL3	Q13618	GALNT3	Q14435
																		RBL1	P28749						RDX	P35241	MTMR2	Q13614	PDE3A	Q14432
																		RBM12	Q9NTZ6						ABLIM1	O14639	LLGL1	Q15334	FLRT2	O43155
																		RBM15	Q96T37						SMAD4	Q13485	XKR5	Q6UX68	LEMD3	Q9Y2U8
																		RBM15B	Q8NDT2						TMOD2	Q9NZR1	CLSTN1	O94985	FERMT2	Q96AC1
																		RBM18	Q96H35						TMOD4	Q9NZQ9	EXOC5	O00471	ZEB2	O60315
																		RBM22	Q9NW64						CNOT2	Q9NZN8	SEC31A	O94979	CXCL8	P10145
																		RBM24	Q9BX46						EHD2	Q9NZN4	AP2A2	O94973	BAG4	O95429
																		RBM3	P98179						EHD3	Q9NZN3	ENTHD1	Q8IYW4	CLEC3B	P05452
																		RBM48	Q5RL73						NOP53	Q9NZM5	SYT5	O00445	SULF1	Q8IWU6
																		RBM5	P52756						MYO7A	Q13402	PIK3C2A	O00443	SULF2	Q8IWU5
																		RBM7	Q9Y580						RPSA	P08865	LMBR1L	Q6UX01	FASLG	P48023
																		RCOR1	Q9UKL0						KIF24	Q5T7B8	USP33	Q8TEY7	EIF4A3	P38919
																		RCOR3	Q9P2K3						CCDC96	Q2M329	EEF2K	O00418	FIBP	O43427
																		RDH14	Q9HBH5						CENPC	Q03188	WASL	O00401	NTF3	P20783
																		RECQL	P46063						LRFN4	Q6PJG9	DKK1	O94907	NPTN	Q9Y639
																		RFC1	P35251						NME5	P56597	UBE3A	Q05086	ARRB2	P32121
																		RFC4	P35249						FASTKD2	Q9NYY8	CLCN3	P51790	HHIP	Q96QV1
																		RFWD3	Q6PCD5						CENPE	Q02224	HFE	Q30201	DDC	P20711
																		RFX1	P22670						CCDC28B	Q9BUN5	S100A13	Q99584	P2RY1	P47900
																		RFXANK	O14593						PHF23	Q9BUL5	PIK3R4	Q99570	ACVR1	Q04771
																		RHOXF1	Q8NHV9						TUBGCP5	Q96RT8	ANKRD13A	Q8IZ07	NUS1	Q96E22
																		RNASEH2A	O75792						RAB8A	P61006	TEX261	Q6UWH6	RAP1A	P62834
																		RNASEH2B	Q5TBB1						TCAP	O15273	RAB43	Q86YS6	NOTCH2	Q04721
																		RNF168	Q8IYW5						WWTR1	Q9GZV5	RAB11FIP4	Q86YS3	VASN	Q6EMK4
																		RNF169	Q8NCN4						DNAI2	Q9GZS0	LRSAM1	Q6UWE0	PIK3CA	P42336
																		RNF2	Q99496						BBS4	Q96RK4	SYTL1	Q8IYJ3	CADM4	Q8NFZ8
																		RNF20	Q5VTR2						LAMA5	O15230	EXOC8	Q8IYI6	FGF19	O95750
																		RNF208	Q9H0X6						MRPL22	Q9NWU5	CTAGE9	A4FU28	PRKCB	P05771
																		RP9	Q8TA86						SENP6	Q9GZR1	ANK1	P16157	NUMA1	Q14980
																		RPA1	P27694						MAP1LC3B	Q9GZQ8	CSNK1G1	Q9HCP0	SPRY1	O43609
																		RPA2	P15927						SNX18	Q96RF0	AP3B1	O00203	EXT1	Q16394
																		RPL27	P61353						PRKAA1	Q13131	GRIN3A	Q8TCU5	TH	P07101
																		RPS6KA4	O75676						NOP2	P46087	P2RY4	P51582	OTX2	P32243
																		RPS6KA5	O75582						NGRN	Q9NPE2	P2RX1	P51575	BMP15	O95972
																		RRM2B	Q7LG56						SPATA6	Q9NWH7	UEVLD	Q8IX04	ONECUT2	O95948
																		RRP1B	Q14684						TPM1	P09493	RUBCN	Q92622	CX3CR1	P49238
																		RRP36	Q96EU6						MKKS	Q9NPJ1	SEC24C	P53992	FBXW7-AS1	B0L3A2
																		RSF1	Q96T23						TNP1	P09430	MYO18A	Q92614	SPINT3	P49223
																		RSL24D1	Q9UHA3						ALPK1	Q96QP1	VPS13C	Q709C8	MAPT	P10636
																		RTCA	O00442						SPAG5	Q96R06	DOCK2	Q92608	ERN1	O75460
																		RUNX1	Q01196						HAUS2	Q9NVX0	BICD2	Q8TD16	DYNC1LI2	O43237
																		RUNX2	Q13950						IFT88	Q13099	SYTL2	Q9HCH5	SHCBP1	Q8NEM2
																		SAE1	Q9UBE0						ODF2	Q5BJF6	MAPK15	Q8TD08	RAP1GAP	P47736
																		SAFB	Q15424						SRC	P12931	EPG5	Q9HCE0	HAP1	P54257
																		SAGE1	Q9NXZ1						ARMC12	Q5T9G4	CHML	P26374	HIVEP1	P15822
																		SALL4	Q9UJQ4						NOTCH1	P46531	LOXL3	P58215	KNSTRN	Q9Y448
																		SAP30BP	Q9UHR5						TTC39C	Q8N584	TVP23C	Q96ET8	CREB3L1	Q96BA8
																		SCAF11	Q99590						ATG4D	Q86TL0	NCF4	Q15080	SLC2A10	O95528
																		SCAF4	O95104						MSN	P26038	CDK5R1	Q15078	FGF17	O60258
																		SCAF8	Q9UPN6						YTHDF1	Q9BYJ9	P2RY6	Q15077	LTBP2	Q14767
																		SCRIB	Q14160						NBDY	A0A0U1RRE5	EEA1	Q15075	LTBP1	Q14766
																		SEL1L3	Q68CR1						ATP6V0D1	P61421	RASSF9	O75901	STRAP	Q9Y3F4
																		SENP1	Q9P0U3						MYPN	Q86TC9	B2M	P61769	KDM5B	Q9UGL1
																		SERGEF	Q9UGK8						ACTA1	P68133	ACAP2	Q15057	SIRT1	Q96EB6
																		SET	Q01105						MRPL20	Q9BYC9	STXBP1	P61764	IL17RD	Q8NFM7
																		SETD1B	Q9UPS6						RP1	P56715	MLC1	Q15049	MAP3K7	O43318
																		SETD5	Q9C0A6						SHANK3	Q9BYB0	RAB3GAP1	Q15042	PRDM16	Q9HAZ2
																		SF3A1	Q15459						MYL9	P24844	SNX17	Q15036	DDIT4	Q9NX09
																		SF3B5	Q9BWJ5						CAV3	P56539	SEPTIN2	Q15019	MAPK3	P27361
																		SFMBT1	Q9UHJ3						EIF6	P56537	RAB27B	O00194	FLCN	Q8NFG4
																		SFPQ	P23246						STX7	O15400	AP4M1	O00189	CYFIP2	Q96F07
																		SGO1	Q5FBB7						OCRL	Q01968	STXBP3	O00186	ATP7A	Q04656
																		SGO2	Q562F6						PLA2G3	Q9NZ20	LGALS9	O00182	BMP6	P22004
																		SH3BP5	O60239						TMOD3	Q9NYL9	CSK	P41240	BMP5	P22003
																		SH3RF2	Q8TEC5						KIAA0586	Q9BVV6	CTAGE8	P0CG41	TGFB3	P10600
																		SHOX	O15266						CEP72	Q9P209	SNAP23	O00161	ARNT	P27540
																		SIMC1	Q8NDZ2						DNAH2	Q9P225	PTGDS	P41222	CASP3	P42574
																		SIN3A	Q96ST3						CIBAR2	Q6ZTR7	WNT5A	P41221	NTRK3	Q16288
																		SKAP2	O75563						CFAP47	Q6ZTR5	ARL17A	Q8IVW1	FKBP1A	P62942
																		SLTM	Q9NWH9						KIFC1	Q9BW19	IGLC1	P0CG04	FRS3	O43559
																		SMARCA5	O60264						BBIP1	A8MTZ0	GTF2H2	Q13888	ERRFI1	Q9UJM3
																		SMARCAD1	Q9H4L7						ACTR2	P61160	NOD2	Q9HC29	SPRY2	O43597
																		SMARCC1	Q92922						ACTR3	P61158	ALOX15	P16050	CDC34	P49427
																		SMARCC2	Q8TAQ2						HAUS3	Q68CZ6	OTOF	Q9HC10	VWC2L	B2RUY7
																		SMARCD2	Q92925						RPGRIP1L	Q68CZ1	MAP2K2	P36507	LEFTY1	O75610
																		SMARCD3	Q6STE5						PDGFRB	P09619	WASF1	Q92558	PXN	P49023
																		SMC1A	Q14683						RAB14	P61106	ELMO1	Q92556	ING2	Q9H160
																		SMCR8	Q8TEV9						HDAC3	O15379	MON1A	Q86VX9	PIK3CB	P42338
																		SMNDC1	O75940						CDK5RAP2	Q96SN8	RAB11FIP1	Q6WKZ4	SPRY3	O43610
																		SNAPC1	Q16533						AURKA	O14965	TM9SF4	Q92544	ABL1	P00519
																		SNRNP70	P08621						CLN3	Q13286	GBF1	Q92538	AKT1S1	Q96B36
																		SNRPC	P09234						G3BP1	Q13283	ENPP2	Q13822	FNTA	P49354
																		SNW1	Q13573						HOATZ	Q6PI97	CLTRN	Q9HBJ8	RGMA	Q96B86
																		SOX12	O15370						IFT80	Q9P2H3	HOOK3	Q86VS8	FGF6	P10767
																		SOX13	Q9UN79						EMC6	Q9BV81	RAB3IL1	Q8TBN0	FOXH1	O75593
																		SOX15	O60248						CEP250	Q9BV73	NOSTRIN	Q8IVI9	ZFP36L2	P47974
																		SOX2	P48431						VTA1	Q9NP79	IGHV1-69	P01742	XDH	P47989
																		SOX3	P41225						PAN3	Q58A45	VPS36	Q86VN1	ZNF8	P17098
																		SOX8	P57073						TMEM41B	Q5BJD5	RAB35	Q15286	FSTL3	O95633
																		SOX9	P48436						RAB3IP	Q96QF0	DENND1A	Q8TEH3	APPL2	Q8NEU8
																		SP1	P08047						FLII	Q13045	ANKRD13B	Q86YJ7	TGFB1I1	O43294
																		SP2	Q02086						GOLGA2	Q08379	RABEP1	Q15276	ACVR1C	Q8NER5
																		SP4	Q02446						G3BP2	Q9UN86	SMAP1	Q8IYB5	USP15	Q9Y4E8
																		SPATA13	Q96N96						ARL8B	Q9NVJ2	AP1S1	P61966	ROCK2	O75116
																		SPEN	Q96T58						FUZ	Q9BT04	LDLRAD3	Q86YD5	NDST1	P52848
																		SPTY2D1	Q68D10						PARVA	Q9NVD7	FCHSD2	O94868	SNAI2	O43623
																		SREK1	Q8WXA9						M0R381	M0R381	PPP3CB	P16298	PTPN11	Q06124
																		SRRT	Q9BXP5						CDC14B	O60729	GNAI2	P04899	CTDSPL2	Q05D32
																		SRSF5	Q13243						TUBGCP2	Q9BSJ2	RHOBTB1	O94844	SHOC2	Q9UQ13
																		SRSF7	Q16629						TMEM237	Q96Q45	MYO1D	O94832	SYAP1	Q96A49
																		SSBP2	P81877						VIL1	P09327	PIK3CD	O00329	GDF2	Q9UK05
																		ST6GALNAC3	Q8NDV1						GOLGA8B	A8MQT2	SYTL5	Q8TDW5	SFRP2	Q96HF1
																		STAC3	Q96MF2						CEP290	O15078	MICALL2	Q8IY33	TAC1	P20366
																		STAG1	Q8WVM7						KIF3B	O15066	AGAP2	Q99490	USP8	P40818
																		STAT1	P42224						PIP4K2B	P78356	APLP1	P51693	VEGFA	P15692
																		STAT5A	P42229						MAP1LC3C	Q9BXW4	USP6NL	Q92738	ACVR2A	P27037
																		STX6	O43752						KRT19	P08727	GPC3	P51654	KDR	P35968
																		SUGP1	Q8IWZ8						RNF4	P78317	DRD1	P21728	FZD4	Q9ULV1
																		SUGP2	Q8IX01						SDCCAG8	Q86SQ7	AHI1	Q8N157	FLT4	P35916
																		SUMO3	P55854						CHMP4A	Q9BY43	LGI3	Q8N145	HPGD	P15428
																		SUPT5H	O00267						CC2D2B	Q6DHV5	CYTH2	Q99418	SMOC2	Q9H3U7
																		SURF2	Q15527						PINK1	Q9BXM7	CNN2	Q99439	FGF20	Q9NP95
																		TAF13	Q15543						BECN2	A8MW95	FCGR2B	P31994	NDNF	Q8TB73
																		TAF15	Q92804						GORAB	Q5T7V8	STX12	Q86Y82	GAS6	Q14393
																		TAF4	O00268						SH3PXD2B	A1X283	TFG	Q92734	LRRC32	Q14392
																		TAF8	Q7Z7C8						TEKT3	Q9BXF9	SYN2	Q92777	ACVRL1	P37023
																		TAF9	Q16594						ACTC1	P68032	STAM	Q92783	STMN2	Q93045
																		TAL1	P17542						BBS2	Q9BXC9	IGHV3OR16-8	A0A075B7F1	IL4	P05112
																		TBK1	Q9UHD2						NLE1	Q9NVX2	IGHV3OR16-10	A0A075B7F0	FKBP8	Q14318
																		TBPL1	P62380						IFT57	Q9NWB7	IGHV3OR16-13	A0A075B7E8	USP9X	Q93008
																		TBRG1	Q3YBR2						DNAAF3	Q8N9W5	MICAL1	Q8TDZ2	PPM1A	P35813
																		TCEAL1	Q15170						CPLANE2	Q9BU20	IGHV3OR15-7	A0A075B7D8	ATF2	P15336
																		TCERG1	O14776						MYH6	P13533	IGHV1OR15-1	A0A075B7D0	FOLR1	P15328
																		TCF3	P15923						TBC1D7	Q9P0N9	IGHV3OR16-12	A0A075B7B8	APP	P05067
																		TCF7	P36402						TMEM216	Q9P0N5	IGHV4OR15-8	A0A075B7B6	CRIM1	Q9NZV1
																		TCL1A	P56279						CFAP69	A5D8W1	ITGAV	P06756	ARG1	P05089
																		TDRD3	Q9H7E2						STING1	Q86WV6	RAB11B	Q15907	SPRY4	Q9C004
																		TEAD1	P28347						ODAD3	A5D8V7	ATP6AP1	Q15904	FOXC1	Q12948
																		TEAD2	Q15562						VPS37C	A5D8V6	RAPGEF4	Q8WZA2	MAEA	Q7L5Y9
																		TERF2	Q15554						FITM2	Q8N6M3	ANO6	Q4KMQ2	NDUFS1	P28331
																		TESK2	Q96S53						KASH5	Q8N6L0	CLEC16A	Q2KHT3	TGFA	P01135
																		TFAP2A	P05549						DNAI4	Q5VTH9	JMJD6	Q6NYC1	EYA1	Q99502
																		TGIF2	Q9GZN2						HAUS1	Q96CS2	CD300LF	Q8TDQ1	POU4F3	Q15319
																		TGOLN2	O43493						KNL1	Q8NG31	VAMP2	P63027	CD27	P26842
																		THAP8	Q8NA92						NTNG2	Q96CW9	CAV2	P51636	STK17A	Q9UEE5
																		THOC3	Q96J01						SEC22B	O75396	AP2B1	P63010	DNASE2B	Q8WZ79
																		TJP3	O95049						TUBGCP4	Q9UGJ1	SYP	P08247	RFFL	Q8WZ73
																		TKT	P29401						ULK1	O75385	GDI1	P31150	KRAS	P01116
																		TLX3	O43711						STYXL1	Q9Y6J8	RAC1	P63000	HRAS	P01112
																		TMA16	Q96EY4						NCOR1	O75376	CORO1A	P31146	PRKCD	Q05655
																		TMEM92	Q6UXU6						AVIL	O75366	OPHN1	O60890	EEF1A2	Q05639
																		TNFAIP8	O95379						VPS4B	O75351	SSC5D	A1L4H1	BCL2L2	Q92843
																		TNIP2	Q8NFZ5						ATP6V1D	Q9Y5K8	SPACA3	Q8IXA5	KIFAP3	Q92845
																		TOE1	Q96GM8						AKAP4	Q5JQC9	PKDCC	Q504Y2	GHSR	Q92847
																		TOP2B	Q02880						MRPS11	P82912	MCTP1	Q6DN14	P2RX7	Q99572
																		TOPBP1	Q92547						CFAP161	Q6P656	PRKD1	Q15139	TSC22D3	Q99576
																		TOX3	O15405						NIP7	Q9Y221	SNX32	Q86XE0	MSH2	P43246
																		TP53	P04637						LMOD2	Q6P5Q4	ACHE	P22303	DHCR24	Q15392
																		TP63	Q9H3D4						RAB38	P57729	TULP1	O00294	MNT	Q99583
																		TRA2B	P62995						ATG7	O95352	HIP1	O00291	TOP2A	P11388
																		TRERF1	Q96PN7						TPGS1	Q6ZTW0	AGER	Q15109	CSRNP3	Q8WYN3
																		TRIM11	Q96F44						POC1A	Q8NBT0	NBAS	A2RRP1	TRAF6	Q9Y4K3
																		TRIM24	O15164						ONECUT1	Q9UBC0	CTAGE3P	Q8IX95	ARF4	P18085
																		TRIM28	Q13263						SQLE	Q14534	CTAGE4	Q8IX94	HYOU1	Q9Y4L1
																		TRIM65	Q6PJ69						RAB3GAP2	Q9H2M9	PREB	Q9HCU5	ERCC2	P18074
																		TRIM8	Q9BZR9						FBXO5	Q9UKT4	ARHGAP12	Q8IWW6	ALOX12	P18054
																		TRMT6	Q9UJA5						VCX	Q9H320	SIRPB1	O00241	ING5	Q8WYH8
																		TSEN2	Q8NCE0						KLC3	Q6P597	RHOBTB3	O94955	PIM1	P11309
																		TSHZ3	Q63HK5						TBPL1	P62380	IL1B	P01584	FLNA	P21333
																		TSNAX	Q99598						NUP62	P37198	IGHV4-34	P06331	ADIPOQ	Q15848
																		TSPAN2	O60636						LSM3	P62310	IFNG	P01579	NF1	P21359
																		TUBD1	Q9UJT1						INTU	Q9ULD6	SOX30	O94993	NPTX1	Q15818
																		TWISTNB	Q3B726						KIF4A	O95239	ABCA13	Q86UQ4	USP17L21	D6R901
																		TXN	P10599						SNX4	O95219	RIMS1	Q86UR5	E2F3	O00716
																		TXNRD3	Q86VQ6						BECN1	Q14457	ELANE	P08246	IER3IP1	Q9Y5U9
																		U2AF1	Q01081						GRB7	Q14451	F2RL1	P55085	XKR4	Q5GH76
																		U2AF2	P26368						MLH1	P40692	VPS8	Q8N3P4	SMO	Q99835
																		UBA6	A0AVT1						GK2	Q14410	VCP	P55072	MYD88	Q99836
																		UBE2M	P61081						CCDC113	Q9H0I3	MON2	Q7Z3U7	AEN	Q8WTP8
																		UBE2V1	Q13404						SBDS	Q9Y3A5	CLASP1	Q7Z460	FOXB1	Q99853
																		UBN2	Q6ZU65						RRP7A	Q9Y3A4	NR1H2	P55055	CLC	Q05315
																		UBXN7	O94888						CFAP43	Q8NDM7	ZFYVE16	Q7Z3T8	TNFAIP8L1	Q8WVP5
																		UHRF2	Q96PU4						MPV17L2	Q567V2	CCL21	O00585	GSN	P06396
																		UPP1	Q16831						CLUAP1	Q96AJ1	TRAPPC5	Q8IUR0	PHLDA2	Q53GA4
																		USF1	P22415						RAB7B	Q96AH8	ACKR2	O00590	TWIST2	Q8WVJ9
																		USF2	Q15853						SH3GLB1	Q9Y371	AIF1	P55008	ZFAND6	Q6FIF0
																		VCP	P55072						POLDIP2	Q9Y2S7	USP20	Q9Y2K6	YBX3	P16989
																		VEZF1	Q14119						SNF8	Q96H20	CES1	P23141	S100A9	P06702
																		VHL	P40337						KIFC2	Q96AC6	KLRF2	D3W0D1	PRKCI	P41743
																		VWA5A	O00534						MRPS7	Q9Y2R9	LAPTM4B	Q86VI4	POLB	P06746
																		WAC	Q9BTA9						ZDHHC12	Q96GR4	EXOC3L1	Q86VI1	LGALS12	Q96DT0
																		WASHC4	Q2M389						TRAPPC8	Q9Y2L5	CNIH3	Q8TBE1	CIAPIN1	Q6FI81
																		WASHC5	Q12768						RO60	P10155	LEP	P41159	BCL7C	Q8WUZ0
																		WBP11	Q9Y2W2						GALNT11	Q8NCW6	CD163	Q86VB7	NDUFA13	Q9P0J0
																		WDHD1	O75717						TBC1D30	Q9Y2I9	WASHC2A	Q641Q2	FOXA1	P55317
																		WDR26	Q9H7D7						SMC1A	Q14683	NCALD	P61601	IER3	P46695
																		WDR27	A2RRH5						TBC1D12	O60347	LMAN1L	Q9HAT1	SH3RF1	Q7Z6J0
																		WDR3	Q9UNX4						LSM14A	Q8ND56	C17orf75	Q9HAS0	SRPX	P78539
																		WDR33	Q9C0J8						NECTIN2	Q92692	ARFRP1	Q13795	NAE1	Q13564
																		WDR55	Q9H6Y2						NOTO	A8MTQ0	DENND1C	Q8IV53	IRF5	Q13568
																		WDR61	Q9GZS3						TMEM175	Q9BSA9	LIN7B	Q9HAP6	MTRNR2L10	P0CJ77
																		WEE2	P0C1S8						RBM14	Q96PK6	TRIM23	P36406	ADARB1	P78563
																		WIZ	O95785						TMEM39A	Q9NV64	ARL3	P36405	CARD11	Q9BXL7
																		WT1	P19544						POGZ	Q7Z3K3	GPIHBP1	Q8IV16	SLC5A8	Q8N695
																		XPC	Q01831						IFT172	Q9UG01	CADPS2	Q86UW7	STK17B	O94768
																		XPO1	O14980						GRID2	O43424	SIGLEC1	Q9BZZ2	DRAM1	Q8N682
																		XPO5	Q9HAV4						WEE2	P0C1S8	TBC1D10C	Q8IV04	PLEKHN1	Q494U1
																		XPOT	O43592						OBSCN	Q5VST9	SYT12	Q8IV01	ALDH1A2	O94788
																		XRCC1	P18887						CEP350	Q5VT06	CLEC10A	Q8IUN9	INHBA	P08476
																		XRCC3	O43542						SEPTIN7	Q16181	DENND5A	Q6IQ26	BCL6	P41182
																		XRCC4	Q13426						RPS28	P62857	RAB12	Q6IQ22	NDUFAF4	Q9P032
																		XRCC5	P13010						RPS15	P62841	AKT2	P31751	TNFRSF8	P28908
																		XRCC6	P12956						E2F4	Q16254	EIPR1	Q53HC9	CD38	P28907
																		XRN2	Q9H0D6						TMEM67	Q5HYA8	IL2RG	P31785	ANGPTL4	Q9BY76
																		ZBED8	Q8IZ13						SNAP29	O95721	SPIRE2	Q8WWL2	ADAR	P55265
																		ZBTB10	Q96DT7						NUMA1	Q14980	SLC1A1	P43005	EMILIN2	Q9BXX0
																		ZBTB11	O95625						KPNB1	Q14974	HSPA8	P11142	RPS3	P23396
																		ZBTB12	Q9Y330						DCX	O43602	RHOH	Q15669	NET1	Q7Z628
																		ZBTB20	Q9HC78						FEZ2	Q9UHY8	TRIP11	Q15643	CASP6	P55212
																		ZBTB21	Q9ULJ3						NEB	P20929	TRIP10	Q15642	CASP9	P55211
																		ZBTB25	P24278						DYNLL2	Q96FJ2	TBC1D8B	Q0IIM8	CASP7	P55210
																		ZBTB33	Q86T24						KIF3A	Q9Y496	SPIRE1	Q08AE8	PPARGC1A	Q9UBK2
																		ZBTB38	Q8NAP3						RPL3	P39023	TRAPPC10	P48553	IGF2R	P11717
																		ZBTB7B	O15156						RPL10	P27635	CD47	Q08722	PIDD1	Q9HB75
																		ZC3H4	Q9UPT8						RPS19	P39019	WNT7A	O00755	TJP1	Q07157
																		ZCCHC8	Q6NZY4						RPL11	P62913	AP1B1	Q10567	STPG1	Q5TH74
																		ZHX2	Q9Y6X8						CENPT	Q96BT3	DOC2B	Q14184	TGM2	P21980
																		ZMYM3	Q14202						TOGARAM1	Q9Y4F4	PPP6C	O00743	MAP3K9	P80192
																		ZNF131	P52739						ONECUT2	O95948	WHAMMP3	Q1A5X7	PTTG1IP	P53801
																		ZNF207	O43670						RPLP0P6	Q8NHW5	TXLNA	P40222	PIAS4	Q8N2W9
																		ZNF22	P17026						ERAL1	O75616	HGS	O14964	SLC35F6	Q8N357
																		ZNF281	Q9Y2X9						MAPT	P10636	MAPK8IP3	Q9UPT6	MOAP1	Q96BY2
																		ZNF300	Q96RE9						TTLL1	O95922	PLD2	O14939	BAG3	O95817
																		ZNF317	Q96PQ6						DCDC2	Q9UHG0	CASK	O14936	GPLD1	P80108
																		ZNF326	Q5BKZ1						PRKAR1A	P10644	TMEM115	Q12893	MKNK2	Q9HBH9
																		ZNF335	Q9H4Z2						DNAI1	Q9UI46	LIN7A	O14910	EN1	Q05925
																		ZNF34	Q8IZ26						TCTN1	Q2MV58	ATG3	Q9NT62	HNRNPK	P61978
																		ZNF394	Q53GI3						MNS1	Q8NEH6	GIPC1	O14908	INPP5D	Q92835
																		ZNF423	Q2M1K9						CROCC	Q5TZA2	MERTK	Q12866	STK40	Q8N2I9
																		ZNF432	O94892						WDR45	Q9Y484	IL10RA	Q13651	PELI3	Q8N2H9
																		ZNF444	Q8N0Y2						HAP1	P54257	MAP4K2	Q12851	CASP10	Q92851
																		ZNF500	O60304						BICD1	Q96G01	STX4	Q12846	PROK2	Q9HC23
																		ZNF512B	Q96KM6						PIK3C3	Q8NEB9	KIF5A	Q12840	TMBIM4	Q9HC24
																		ZNF554	Q86TJ5						ACRBP	Q8NEB7	KXD1	Q9BQD3	ARMC10	Q8N2F6
																		ZNF560	Q96MR9						MIS12	Q9H081	ZP4	Q12836	CAPN10	Q9HC96
																		ZNF593	O00488						RAB33B	Q9H082	BMP2K	Q9NSY1	MTRNR2L1	P0CJ68
																		ZNF594	Q96JF6						IQCG	Q9H095	HMGB1	P09429	PPP2R2B	Q00005
																		ZNF609	O15014						CBY1	Q9Y3M2	GAB2	Q9UQC2	KITLG	P21583
																		ZNF638	Q14966						ADPRHL1	Q8NDY3	MAPK8IP1	Q9UQF2	TNFAIP3	P21580
																		ZNF672	Q499Z4						BSCL2	Q96G97	TF	P02787	CTNNBL1	Q8WYA6
																		ZNF687	Q8N1G0						WDR1	O75083	ERGIC1	Q969X5	CNR1	P21554
																		ZNF692	Q9BU19						MYBL2	P10244	ARC	Q7LC44	UFL1	O94874
																		ZNF771	Q7L3S4						ITGB1	P05556	IRF8	Q02556	MAGI3	Q5TCQ9
																		ZNF789	Q5FWF6						ARL6	Q9H0F7	H1-1	Q02539	PIK3CG	P48736
																		ZNF830	Q96NB3						RAB39A	Q14964	ITGB3	P05106	IL7R	P16871
																		ZRANB2	O95218						CCDC39	Q9UFE4	RABGAP1L	Q5R372	CDK1	P06493
																		ZSCAN26	Q16670						WDR62	O43379	ARL11	Q969Q4	KNG1	P01042
																		ZWINT	O95229						PTPDC1	A2A3K4	ABCC4	O15439	TIMP1	P01033
																									YTHDF2	Q9Y5A9	ARL4A	P40617	PHB2	Q99623
																									CFAP20	Q9Y6A4	DRD3	P35462	RRAGA	Q7L523
																									FAM161A	Q3B820	PGAP1	Q75T13	RAD9A	Q99638
																									LIMD1	Q9UGP4	MAL2	Q969L2	NSMF	Q6X4W1
																									EVI5L	Q96CN4	CNTN2	Q02246	BAD	Q92934
																									LRRTM2	O43300	COPE	O14579	ZBTB16	Q05516
																									BBS1	Q8NFJ9	J3KT08	J3KT08	PRKCZ	Q05513
																									CEP83	Q9Y592	GATA2	P23769	DCC	P43146
																									CHMP4C	Q96CF2	VAMP1	P23763	MEIS3	Q99687
																									RPL23A	P62750	SYT2	Q8N9I0	JTB	O76095
																									TTLL3	Q9Y4R7	OCIAD1	Q9NX40	DFFB	O76075
																									PRRC2C	Q9Y520	FCHO1	O14526	RALB	P11234
																									RAB20	Q9NX57	USP6	P35125	NCOA1	Q15788
																									SPEF1	Q9Y4P9	ADGRB1	O14514	NEURL1	O76050
																									WIPI2	Q9Y4P8	SNX16	P57768	ITGAM	P11215
																									DTNBP1	Q96EV8	CTAGE1	Q96RT6	PRUNE2	Q8WUY3
																									UBQLN2	Q9UHD9	NEDD4	P46934	HELLS	Q9NRZ9
																									SEPTIN9	Q9UHD8	CYBA	P13498	OLFM1	Q99784
																									CEP70	Q8NHQ1	SLAMF1	Q13291	TMEM14A	Q9Y6G1
																									FABP9	Q0Z7S8	STX18	Q9P2W9	CCNG1	P51959
																									ATG4B	Q9Y4P1	FER1L5	A0AVI2	TIA1	P31483
																									RP2	O75695	SLC17A6	Q9P2U8	MNAT1	P51948
																									KIF11	P52732	TRAPPC2L	Q9UL33	CCL19	Q99731
																									TCHP	Q9BT92	ANKFY1	Q9P2R3	USP17L10	C9JJH3
																									NTRK3	Q16288	GNAI3	P08754	PHLDA1	Q8WV24
																									CAPN3	P20807	PRKCE	Q02156	SIGMAR1	Q99720
																									LSM4	Q9Y4Z0	TMEM167A	Q8TBQ9	RTL10	Q7L3V2
																									DNAAF2	Q9NVR5	PLPP3	O14495	PDCD6IP	Q8WUM4
																									CCDC61	Q9Y6R9	RAB11A	P62491	IKBKG	Q9Y6K9
																									CENPK	Q9BS16	PFN2	P35080	PTPMT1	Q8WUK0
																									TP53INP1	Q96A56	STAB1	Q9NY15	RGN	Q15493
																									SYT7	O43581	SNX19	Q92543	SIX1	Q15475
																									CENPF	P49454	RGP1	Q92546	STIL	Q15468
																									CENPA	P49450	YIPF7	Q8N8F6	SHH	Q15465
																									ABI3	Q9P2A4	SMPD3	Q9NY59	SHB	Q15464
																									OFD1	O75665	L7N2F9	L7N2F9	UNC5D	Q6UXZ4
																									TCTN2	Q96GX1	HEATR5B	Q9P2D3	TMIGD1	Q6UXZ0
																									MACIR	Q96GV9	STX8	Q9UNK0	PPP1R13L	Q8WUF5
																									SPAG6	O75602	CTTN	Q14247	LCK	P06239
																									NKX2-5	P52952	SCAMP1	O15126	MDK	P21741
																									CENPN	Q96H22	DCTN1	Q14203	GFRAL	Q6UXV0
																									CCDC39	H7C5I6	S100A10	P60903	RPS6KA1	Q15418
																									IRGM	A1A4Y4	PDLIM7	Q9NR12	DEDD2	Q8WXF8
																									RAB1B	Q9H0U4	SAR1A	Q9NR31	CASP12	Q6UXS9
																									MAP10	Q9P2G4	GAS1	P54826	DDX3X	O00571
																									RAB17	Q9H0T7	BIN3	Q9NQY0	BLID	Q8IZY5
																									CFAP97D1	B2RV13	GRIP2	Q9C0E4	EBAG9	O00559
																									GABARAPL1	Q9H0R8	SRCIN1	Q9C0H9	TNS4	Q8IZW8
																									GAS8	O95995	TUB	P50607	BLK	P51451
																									CNOT7	Q9UIV1	WDR81	Q562E7	INSL3	P51460
																									SIX4	Q9UIU6	LLGL2	Q6P1M3	HSF1	Q00613
																									RAB1A	P62820	DOCK1	Q14185	USP17L22	D6RA61
																									AURKB	Q96GD4	DOC2A	Q14183	ETV6	P41212
																									RSPH6A	Q9H0K4	SNAP25	P60880	UNG	P13051
																									RPS27	P42677	XKR8	Q9H6D3	OXR1	Q8N573
																									MEIG1	Q5JSS6	SCARF1	Q14162	SHC4	Q6S5L8
																									TBC1D14	Q9P2M4	SCRIB	Q14160	NAA16	Q6N069
																									RACGAP1	Q9H0H5	SCAMP3	O14828	NCKAP1L	P55160
																									MAK	P20794	SCAP	Q12770	WNT11	O96014
																									CHMP3	Q9Y3E7	CPLX1	O14810	C6orf120	Q7Z4R8
																									LDAF1	Q96B96	SCRN1	Q12765	BIN1	O00499
																									CHMP6	Q96FZ7	GDI2	P50395	PRAMEF22	A3QJZ6
																									TEKT2	Q9UIF3	KIF1A	Q12756	SFPQ	P23246
																									CDS2	O95674	NKD2	Q969F2	SON	P18583
																									WDR19	Q8NEZ3	WDR54	Q9H977	TMEM214	Q6NUQ4
																									VPS37A	Q8NEZ2	SEC22C	Q9BRL7	FRZB	Q92765
																									GFY	I3L273	TBC1D17	Q9HA65	LIMS2	Q7Z4I7
																									EDC3	Q96F86	VIPAS39	Q9H9C1	DPF2	Q92785
																									DYNC2I2	Q96EX3	ACKR3	P25106	CDK5	Q00535
																									MYL2	P10916	PTAFR	P25105	QRICH1	Q2TAL8
																									MVB12A	Q96EY5	FCGRT	P55899	RASSF3	Q86WH2
																									TBC1D20	Q96BZ9	VPS28	Q9UK41	MTRNR2L3	P0CJ70
																									H7C152	H7C152	RAB10	P61026	MTRNR2L4	P0CJ71
																									ATG2B	Q96BY7	GABARAPL2	P60520	MTRNR2L6	P0CJ73
																									PCNT	O95613	TAPBP	O15533	MTRNR2L7	P0CJ74
																									OBSL1	O75147	UNC13B	O14795	MTRNR2L8	P0CJ75
																									ATG13	O75143	APBA1	Q02410	C1QBP	Q07021
																									LDB3	O75112	NRP1	O14786	LGALS14	Q8TCE9
																									DNAL1	Q4LDG9	ADRA1A	P35348	TNFRSF9	Q07011
																									DNAAF1	Q8NEP3	ADM	P35318	ERBB3	P21860
																									CSDE1	O75534	BTBD9	Q96Q07	TAOK1	Q7L7X3
																									ZNF207	O43670	TBC1D23	Q9NUY8	USP17L12	C9JPN9
																									IFT43	Q96FT9	ARHGAP1	Q07960	INS	P01308
																									PRC1	O43663	IGHV3-15	A0A0B4J1V0	DYNAP	Q8N1N2
																									CHMP2A	O43633	IGHV7-81	A0A0B4J1V7	NSMAF	Q92636
																									DEUP1	Q05D60	IGHV3-43	A0A0B4J1X8	GPAM	Q9HCL2
																									CEP131	Q9UPN4	DLL1	O00548	BRSK2	Q8IWQ3
																									CIRBP	Q14011	TMED9	Q9BVK6	TP53AIP1	Q9HCN2
																									CCDC78	A2IDD5	COPZ2	Q9P299	SDF2L1	Q9HCN8
																									PLS1	Q14651	ARL5C	A6NH57	POR	P16435
																									EXOC4	Q96A65	TVP23A	A6NH52	LRRK2	Q5S007
																									SSX2IP	Q9Y2D8	SIRPG	Q9P1W8	MGMT	P16455
																									BBOF1	Q8ND07	RAB6D	Q53S08	HDGF	P51858
																									DYNC2H1	Q8NCM8	VPS54	Q9P1Q0	BRMS1	Q9HCU9
																									TMEM80	Q96HE8	HCK	P08631	ZNF304	Q9HCX3
																									PSEN1	P49768	Q4G0T1	Q4G0T1	S100A14	Q9HCY8
																									RAB5A	P20339	BET1L	Q9NYM9	CTSC	P53634
																									DBNL	Q9UJU6	ZW10	O43264	DNAJC10	Q8IXB1
																									BIN2	Q9UBW5	WIPI1	Q5MNZ9	VIP	P01282
																									SPINK2	P20155	NLGN3	Q9NZ94	GCG	P01275
																									SPG11	Q96JI7	VPS26B	Q4G0F5	ADAMTSL4	Q6UY14
																									LMOD3	Q0VAK6	SDC1	P18827	MAL	P21145
																									ABCB6	Q9NP58	TMED4	Q7Z7H5	LTBR	P36941
																									ABT1	Q9ULW3	CPLX4	Q7Z7G2	CHL1	O00533
																									PRKAA2	P54646	CLNK	Q7Z7G1	PRLR	P16471
																									CHMP4B	Q9H444	CACNA1I	Q9P0X4	CDK11B	P21127
																									RPS23	P62266	WASH2P	Q6VEQ5	KRIT1	O00522
																									RPS14	P62263	IGHD	P01880	IRF7	Q92985
																									MYOZ1	Q9NP98	IGHA2	P01877	ARHGEF2	Q92974
																									ATG16L2	Q8NAA4	PLA2G4E	Q3MJ16	STK25	O00506
																									LRBA	P50851	IGHG4	P01861	DPEP1	P16444
																									MTM1	Q13496	IGHG3	P01860	SCIN	Q9Y6U3
																									GABARAP	O95166	IGHG2	P01859	CASP5	P51878
																									EIF2S1	P05198	IGHE	P01854	CTLA4	P16410
																									TOGARAM2	Q6ZUX3	MAP2K1	Q02750	EIF5A	P63241
																									IQUB	Q8NA54	RAMP2	O60895	MZB1	Q8WU39
																									CCDC63	Q8NA47	LRP8	Q14114	COPS5	Q92905
																									IL5	P05113	SCARB2	Q14108	EMC4	Q5J8M3
																									CENPW	Q5EE01	CDC42SE1	Q9NRR8	GNGT1	P63211
																									PPAN	Q9NQ55	GRK3	P35626	UNC5B	Q8IZJ1
																									EZR	P15311	BNIP1	Q12981	AVP	P01185
																									MARK4	Q96L34	RAC2	P15153	BMX	P51813
																									KNTC1	P50748	ACTN2	P35609	RPS6KA3	P51812
																									WDR90	Q96KV7	MYO1E	Q12965	LTA	P01374
																									CCNB2	O95067	COPB2	P35606	TNF	P01375
																									IFT46	Q9NQC8	ANK3	Q12955	NPY5R	Q15761
																									VAT1	Q99536	RAB6B	Q9NRW1	MADD	Q8WXG6
																									PID1	Q7Z2X4	VPS45	Q9NRW7	WFS1	O76024
																									PLD6	Q8N2A8	FOXF1	Q12946	RSL1D1	O76021
																									MIGA2	Q7L4E1	TMEM167B	Q9NRX6	HPN	P05981
																									USP30	Q70CQ3	PTPRJ	Q12913	CTSH	P09668
																									STOML2	Q9UJZ1	IRAG2	Q12912	DAPK1	P53355
																									ZDHHC6	Q9H6R6	LMAN2	Q12907	TCP1	P17987
																									MUL1	Q969V5	BSN	Q9UPA5	NES	P48681
																									BAK1	Q16611	IGHV1OR15-9	A0A0B4J2B8	FAS	P25445
																									PRKN	O60260	IGHV2OR16-5	A0A0B4J2B6	HTT	P42858
																									ADCK1	Q86TW2	ANXA8	P13928	USP17L18	D6R9N7
																									GDAP1	Q8TB36	LRP1	Q07954	SLC5A11	Q8WWX8
																									BNIP3	Q12983	FPR2	P25090	PLK1	P53350
																									TFRC	P02786	TNK2	Q07912	RASSF5	Q8WWW0
																									BAX	Q07812	CEACAM1	P13688	PCDHGC5	Q9Y5F6
																									HUWE1	Q7Z6Z7	RSPO1	Q2MKA7	PCDHGC4	Q9Y5F7
																									PARL	Q9H300	CXCR2	P25025	BARD1	Q99728
																									MIGA1	Q8NAN2	CXCR1	P25024	FOXC2	Q99958
																									OMA1	Q96E52	CD63	P08962	DUSP9	Q99956
																									MTCH2	Q9Y6C9	ITGA4	P13612	PTGFR	P43088
																									AFG3L2	Q9Y4W6	IGHV4-30-2	A0A087WSY4	USP17L13	C9JLJ4
																									THG1L	Q9NWX6	IGHV3-49	A0A0A0MS15	DNAJA1	P31689
																									GBA	P04062	IGHV1-45	A0A0A0MS14	BAG1	Q99933
																									ULK3	Q6PHR2	RIN3	Q8TB24	PHIP	Q8WWQ0
																									ATP13A2	Q9NQ11	ADRA2A	P08913	BRCA1	P38398
																									ulk1-atg13_human	CPX-373	CD22	P20273	CAPN2	P17655
																											SEC13	P55735	CREB3	O43889
																											STX16	O14662	CLU	P10909
																											TOR1A	O14656	UXT	Q9UBK9
																											GOSR2	O14653	CD5L	O43866
																											SFTPD	P35247	AHCYL1	O43865
																											RDX	P35241	OPN3	Q9H1Y3
																											CTNNB1	P35222	ATG5	Q9H1Y0
																											PICALM	Q13492	SLC30A10	Q6XR72
																											PDPK1	O15530	MAP4K4	O95819
																											ROCK1	Q13464	LANCL1	O43813
																											LRP1B	Q9NZR2	CARD9	Q9H257
																											ARHGAP17	Q68EM7	ANGPT4	Q9Y264
																											NCKIPSD	Q9NZQ3	PIM2	Q9P1W9
																											CNST	Q6PJW8	OSGIN1	Q9UJX0
																											TMED1	Q13445	FXN	Q16595
																											GOLGA4	Q13439	TAF9	Q16594
																											UNC119	Q13432	MAP3K11	Q16584
																											EHD2	Q9NZN4	PRAMEF13	Q5VWM6
																											EHD3	Q9NZN3	PRAMEF8	Q5VWM4
																											MYO7A	Q13402	PRAMEF18	Q5VWM3
																											WASHC4	Q2M389	IL17A	Q16552
																											YIPF2	Q9BWQ6	BCL2L11	O43521
																											HSPA1L	P34931	CTSD	P07339
																											COLEC11	Q9BWP8	BCL2A1	Q16548
																											TREM2	Q9NZC2	CSF1R	P07333
																											ARHGAP27	Q6ZUM4	FAM162A	Q96A26
																											FGR	P09769	DDB1	Q16531
																											C1orf43	Q9BWL3	XRCC2	O43543
																											STX1B	P61266	ESR1	P03372
																											TNFAIP2	Q03169	CDKN2A	P42771
																											CAV1	Q03135	PLSCR3	Q9NRY6
																											RAP1B	P61224	FOSL1	P15407
																											AAK1	Q2M2I8	TOPORS	Q9NS56
																											YKT6	O15498	GZMA	P12544
																											ARL4C	P56559	CTSB	P07858
																											TMEM50B	P56557	GLRX2	Q9NS18
																											ARF3	P61204	RETREG1	Q9H6L5
																											TVP23B	Q9NYZ1	PPT1	P50897
																											FNBP1	Q96RU3	C8orf17	Q9NRJ1
																											FOLR2	P14207	MRE11	P49959
																											AP1S2	P56377	CASP1	P29466
																											LAT2	Q9GZY6	NME2P1	O60361
																											RAB5B	P61020	LIG4	P49917
																											ERGIC2	Q96RQ1	NUPR1	O60356
																											RAB4B	P61018	PHLPP1	O60346
																											FCHO2	Q0JRZ9	KDM1A	O60341
																											RAB8A	P61006	STRADB	Q9C0K7
																											MYO1G	B0I1T2	SPHK2	Q9NRA0
																											SURF4	O15260	ENDOG	Q14249
																											RER1	O15258	TNFRSF6B	O95407
																											VPS13A	Q96RL7	CD70	P32970
																											LEPROT	O15243	PAX8	Q06710
																											CMTM6	Q9NX76	ANP32A	P39687
																											STX5	Q13190	PRDM9	Q9NQV7
																											DNAJC28	Q9NX36	PRDM11	Q9NQV5
																											SLC10A7	Q0GE19	CTH	P32929
																											PAK1	Q13153	PAK6	Q9NQU5
																											DMTN	Q08495	NAA35	Q5VZE5
																											SNX18	Q96RF0	DAPK3	O43293
																											TINAGL1	Q9GZM7	RBM25	P49756
																											NR1H3	Q13133	SLC7A11	Q9UPY5
																											PRKAA1	Q13131	NGB	Q9NPG2
																											REST	Q13127	ATP2A3	Q93084
																											GOLPH3	Q9H4A6	ADORA2A	P29274
																											CD320	Q9NPF0	MCM2	P49736
																											RAMP3	O60896	SRGN	P10124
																											RAMP1	O60894	SAV1	Q9H4B6
																											TFRC	P02786	PLK3	Q9H4B4
																											RINL	Q6ZS11	MAEL	Q96JY0
																											CLTB	P09497	XBP1	P17861
																											CLTA	P09496	USP47	Q96K76
																											CCDC22	O60826	ARL6IP5	O75915
																											IL4R	P24394	PAK3	O75914
																											KDELR1	P24390	DNAJC5	Q9H3Z4
																											NECAP2	Q9NVZ3	ST3GAL1	Q11201
																											CRHBP	P24387	SENP1	Q9P0U3
																											CHM	P24386	NTN1	O95631
																											PLSCR1	O15162	SHF	Q7M4L6
																											BET1	O15155	SSTR3	P32745
																											VPS35	Q96QK1	PIP	P12273
																											YIF1B	Q5BJH7	GRAMD4	Q6IC98
																											PLEKHJ1	Q9NW61	ELMO2	Q96JJ3
																											SCAMP2	O15127	HIPK3	Q9H422
																											SRC	P12931	TPX2	Q9ULW0
																											PRAM1	Q96QH2	SLC25A6	P12236
																											SLC17A9	Q9BYT1	SLC25A4	P12235
																											NOTCH1	P46531	PLAGL1	Q9UM63
																											MSN	P26038	TIMM50	Q3ZCQ8
																											PTX3	P26022	TXNIP	Q9H3M7
																											PEG10	Q86TG7	USP17L8	P0C7I0
																											WASH4P	A8MWX3	ADA	P00813
																											FAM91A1	Q658Y4	GHITM	Q9H3K2
																											AP3D1	O14617	CGB3	P0DN86
																											SRL	Q86TD4	NOX5	Q96PH1
																											DVL1	O14640	ACE	P12821
																											TMPRSS13	Q9BYE2	ACTN1	P12814
																											PRSS12	P56730	WT1	P19544
																											IGHV2-70D	A0A0C4DH43	EIF2AK2	P19525
																											IGHV3-66	A0A0C4DH42	TENT5B	Q96A09
																											IGHV4-61	A0A0C4DH41	CPEB4	Q17RY0
																											IGHV1-58	A0A0C4DH39	LMNA	P02545
																											IGHV5-51	A0A0C4DH38	CRYAB	P02511
																											IGHV3-38	A0A0C4DH36	PTPRZ1	P23471
																											IGHV3-35	A0A0C4DH35	GSTP1	P09211
																											IGHV4-28	A0A0C4DH34	NLRP3	Q96P20
																											IGHV1-24	A0A0C4DH33	BIRC8	Q96P09
																											IGHV3-20	A0A0C4DH32	ECT2	Q9H8V3
																											IGHV1-18	A0A0C4DH31	UBE4B	O95155
																											IGHV3-16	A0A0C4DH30	AKTIP	Q9H8T0
																											WNT3A	P56704	SDIM1	Q6ZPB5
																											IGHV1-3	A0A0C4DH29	NAA38	Q9BRA0
																											SNX1	Q13596	XAF1	Q6GPH4
																											TRAPPC6B	Q86SZ2	RBM10	P98175
																											OLR1	P78380	ERCC3	P19447
																											CSNK1G2	P78368	GDNF	P39905
																											CAV3	P56539	EVA1A	Q9H8M9
																											CALY	Q9NYX4	TNFRSF1A	P19438
																											PLD1	Q13393	DDX41	Q9UJV9
																											GGA3	Q9NZ52	DAPL1	A0PJW8
																											USE1	Q9NZ43	CAMK2A	Q9UQM7
																											AP3B2	Q13367	RPS7	P62081
																											STX7	O15400	TLE5	Q08117
																											PLA2G3	Q9NZ20	FAP	Q12884
																											IL13	P35225	MUL1	Q969V5
																											CDK5R2	Q13319	THEM4	Q5T1C6
																											TRIM27	P14373	CRYAA	P02489
																											VPS18	Q9P253	BUB1B	O60566
																											ANKRD13D	Q6ZTN6	DBH	P09172
																											ACTR1A	P61163	SOX4	Q06945
																											SPHK1	Q9NYA1	CDC42	P60953
																											RUFY1	Q96T51	MYBBP1A	Q9BQG0
																											UNC13D	Q70J99	SELENOS	Q9BQE4
																											TMPRSS2	O15393	NRBP2	Q9NSY0
																											GRK2	P25098	AIFM3	Q96NN9
																											HMOX1	P09601	H3BRQ4	H3BRQ4
																											RAB14	P61106	RASSF2	P50749
																											VPS26C	O14972	RET	P07949
																											H3BMQ9	H3BMQ9	LYN	P07948
																											INPPL1	O15357	JADE1	Q6IE81
																											CLN3	Q13286	AVEN	Q9NQS1
																											STX3	Q13277	CD3E	P07766
																											IL15RA	Q13261	DIABLO	Q9NR28
																											PTGDR	Q13258	BTG1	P62324
																											CEL	P19835	BIRC6	Q9NR09
																											VTN	P04004	TCIM	Q9NR00
																											RNF126	Q9BV68	YARS1	P54577
																											CNIH2	Q6PI25	BMF	Q96LC9
																											TMPRSS5	Q9H3S3	POU3F3	P20264
																											STXBP5	Q5T5C0	PLAGL2	Q9UPG8
																											VTA1	Q9NP79	SET	Q01105
																											APLN	Q9ULZ1	FAF1	Q9UNN5
																											STAP1	Q9ULZ2	TRIM2	Q9C040
																											MTMR9	Q96QG7	CALM2	P0DP24
																											RAB3IP	Q96QF0	ICAM1	P05362
																											LGALS3BP	Q08380	IRS2	Q9Y4H2
																											GOLGA2	Q08379	TAF6	P49848
																											PLA2R1	Q13018	GSK3A	P49840
																											SYT11	Q9BT88	LTK	P29376
																											SYT17	Q9BSW7	PTPN6	P29350
																											PHAF1	Q9BSU1	TSC2	P49815
																											J3QRW8	J3QRW8	PSEN2	P49810
																											ARL8B	Q9NVJ2	TNFSF18	Q9UNG2
																											YIPF4	Q9BSR8	CYLD	Q9NQC7
																											TOM1	O60784	RTN4	Q9NQC3
																											FGG	P02679	BNIP3L	O60238
																											FGB	P02675	TCF7L2	Q9NQB0
																											FGA	P02671	LGALS3	P17931
																											FUZ	Q9BT04	RAD21	O60216
																											USO1	O60763	EGLN2	Q96KS0
																											APOC3	P02656	PPP1R13B	Q96KQ4
																											APOC2	P02655	HSPA1B	P0DMV9
																											APOC1	P02654	RIPK2	O43353
																											APOA2	P02652	CXCR3	P49682
																											RNF157	Q96PX1	CASP4	P49662
																											SNX2	O60749	GAL	P22466
																											APOE	P02649	MTRNR2L12	P0DMP1
																											APOA1	P02647	PAWR	Q96IZ0
																											PLA2G6	O60733	SLC39A10	Q9ULF5
																											ACTB	P60709	M0QYV0	M0QYV0
																											NEDD4L	Q96PU5	PCID2	Q5JVF3
																											ALS2	Q96Q42	PPP1R15A	O75807
																											ERC2	O15083	PTPN2	P17706
																											TMEM79	Q9BSE2	KHDC3L	Q587J8
																											SNPH	O15079	GADD45B	O75293
																											DCLK1	O15075	TYROBP	O43914
																											KIF3B	O15066	TYRO3	Q06418
																											SYNJ2	O15056	GAS2	O43903
																											PIP4K2B	P78356	ITPKB	P27987
																											DLG4	P78352	PIK3R1	P27986
																											ILDR1	Q86SU0	USP17L2	Q6R6M4
																											RAB27A	P51159	MPV17L	Q2QL34
																											RAB13	P51153	ACIN1	Q9UKV3
																											RAB5C	P51148	ADNP	Q9H2P0
																											FHIP1B	Q8N612	CYP1B1	Q16678
																											SYT9	Q86SS6	XKR6	Q5GH73
																											SQSTM1	Q13501	XKR7	Q5GH72
																											SIRPA	P78324	XKR9	Q5GH70
																											ADCY1	Q08828	IKZF3	Q9UKT9
																											CNIH4	Q9P003	IFI16	Q16666
																											NSF	P46459	SPIN2B	Q9BPZ2
																											AP1M1	Q9BXS5	TRIM35	Q9UPQ4
																											CHMP4A	Q9BY43	ZNF830	Q96NB3
																											PACSIN1	Q9BY11	ACTN3	Q08043
																											PINK1	Q9BXM7	HSP90AA1	P07900
																											BECN2	A8MW95	SERPINE1	P05121
																											LDLRAP1	Q5SW96	LGALS2	P05162
																											KDELR2	P33947	CADM1	Q9BY67
																											RAB11FIP5	Q9BXF6	DNAAF10	Q96MX6
																											CECR2	Q9BXF3	GSDME	O60443
																											GOLT1A	Q6ZVE7	MAP3K10	Q02779
																											MILR1	Q7Z6M3	EGLN3	Q9H6Z9
																											BBS2	Q9BXC9	ARHGEF7	Q14155
																											EXOC3L2	Q2M3D2	IKBKE	Q14164
																											SYT6	Q5T7P8	VSTM2L	Q96N03
																											A6NIZ1	A6NIZ1	PNMA3	Q9UL41
																											COG7	P83436	PDK4	Q16654
																											BCL2L1	Q07817	ANP32C	O43423
																											DRD2	P14416	LALBA	P00709
																											CFTR	P13569	PTGIS	Q16647
																											CTBP2	P56545	LAMP3	Q9UQV4
																											CPLANE2	Q9BU20	PDCL3	Q9H2J4
																											CCL5	P13501	ATN1	P54259
																											CCL2	P13500	PRAMEF7	Q5VXH5
																											ARFGAP1	Q8N6T3	PRAMEF6	Q5VXH4
																											CD14	P08571	PPM1F	P49593
																											TLR4	O00206	BAK1	Q16611
																											PLEK	P08567	NME2	P22392
																											IGHV4-59	P01825	AARS1	P49588
																											IGHV4-39	P01824	IAPP	P10997
																											IGHV2-5	P01817	CFDP1	Q9UEE9
																											CD177	Q8N6Q3	SLK	Q9H2G2
																											CD81	P60033	CASP8AP2	Q9UKL3
																											MARCHF2	Q9P0N8	ZNF16	P17020
																											ITSN2	Q9NZM3	HLA-G	P17693
																											ATP9B	O43861	CLCF1	Q9UBD9
																											CD300A	Q9UGN4	CEBPB	P17676
																											DMBT1	Q9UGM3	DDRGK1	Q96HY6
																											OPTN	Q96CV9	RGCC	Q9H4X1
																											SEC22B	O75396	METTL21C	Q5VZV1
																											MAPKAPK2	P49137	TIGAR	Q9NQ88
																											CLIP3	Q96DZ5	BOK	Q9UMX3
																											STXBP6	Q8NFX7	UBQLN1	Q9UMX0
																											VPS4B	O75351	TPD52L1	Q16890
																											SAG	P10523	TIAL1	Q01085
																											PDCD6	O75340	RNF41	Q9H4P4
																											TMEM50A	O95807	PCDHGC3	Q9UN70
																											MFGE8	Q08431	MEGF10	Q96KG7
																											CRYBA1	P05813	TNFAIP8L3	Q5GJ75
																											SPTBN4	Q9H254	PDE1B	Q01064
																											VPS33B	Q9H267	SEPTIN4	O43236
																											VPS16	Q9H269	SIAH2	O43255
																											GULP1	Q9UBP9	CLPTM1L	Q96KA5
																											RNASEK	Q6P5S7	CDK11A	Q9UQ88
																											MTMR6	Q9Y217	FHIT	P49789
																											CACNG4	Q9UBN1	PRODH	O43272
																											ADORA1	P30542	HINT1	P49773
																											CORO7	P57737	RAPSN	Q13702
																											RAB25	P57735	PRKDC	P78527
																											CHRNA5	P30532	IL2RB	P14784
																											AXL	P30530	MMP9	P14780
																											RAB38	P57729	PTPRC	P08575
																											TMPRSS3	P57727	USP17L7	P0C7H9
																											TRDC	B7Z8K6	CHIA	Q9BZP6
																											NECAP1	Q8NC96	TICAM1	Q8IUC6
																											RHOG	P84095	RHOA	P61586
																											HLA-F	P30511	ERCC6	Q03468
																											ARF5	P84085	MTDH	Q86UE4
																											SYT8	Q8NBV8	TCTN3	Q6NUS6
																											ARF1	P84077	UACA	Q9BZF9
																											HPCA	P84074	PLAUR	Q03405
																											ATAD1	Q8NBU5	BARHL1	Q9BZE3
																											IGHV4-31	P0DP07	CALHM2	Q9HA72
																											IGHV4-38-2	P0DP08	PRKN	O60260
																											COPG2	Q9UBF2	CAMK1D	Q8IU85
																											TXNDC5	Q8NBS9	BACE1	P56817
																											CALM3	P0DP25	TMC8	Q8IU68
																											EPS15L1	Q9UBC2	ZMAT3	Q9HA38
																											STX10	O60499	ALKBH1	Q13686
																											PCSK9	Q8NBP7	PRAMEF33	A0A0G2JMD5
																											CTSL	P07711	SYCE3	A1L190
																											TMEM87A	Q8NBN3	SARM1	Q6SZW1
																											IGLC3	P0DOY3	TP53BP2	Q13625
																											FBXL20	Q96IG2	GAPDH	P04406
																											BLOC1S6	Q9UL45	CUL4A	Q13619
																											PACSIN3	Q9UKS6	CUL3	Q13618
																											MKLN1	Q9UL63	CUL2	Q13617
																											VAV3	Q9UKW4	CUL1	Q13616
																											CREB3L2	Q70SY1	MTRNR2L9	P0CJ76
																											ANXA11	P50995	ZMYND11	Q15326
																											NME1	P15531	MTRNR2L5	P0CJ72
																											ARF6	P62330	MTRNR2L2	P0CJ69
																											FMN2	Q9NZ56	XKR5	Q6UX68
																											SNAPIN	O95295	DRAM2	Q6UX65
																											RASGRP1	O95267	EXOC5	O00471
																											INTU	Q9ULD6	TRAF5	O00463
																											GOSR1	O95249	LMBR1L	Q6UX01
																											UNC13C	Q8NB66	SAP18	O00422
																											SNX4	O95219	SEMA4D	Q92854
																											EPN2	O95208	P2RX4	Q99571
																											BECN1	Q14457	DYNLL1	P63167
																											TPCN1	Q9ULQ1	TEX261	Q6UWH6
																											WASHC3	Q9Y3C0	FAM3B	P58499
																											KCNB1	Q14721	FNIP1	Q8TF40
																											SGSM2	O43147	UBE2B	P63146
																											TMED7	Q9Y3B3	GPR65	Q8IYL9
																											MBTPS1	Q14703	GPER1	Q99527
																											NLRP5	P59047	YWHAZ	P63104
																											CCDC93	Q567U6	EYA3	Q99504
																											RAB6C	Q9H0N0	HMGB2	P26583
																											EHBP1	Q8NDI1	IL27RA	Q6UWB1
																											VTI1A	Q96AJ9	HIPK1	Q86Z02
																											GIT1	Q9Y2X7	TEX11	Q8IYF3
																											RAB7B	Q96AH8	SH3RF3	Q8TEJ3
																											HSPA14	Q0VDF9	PDPN	Q86YL7
																											AP3M1	Q9Y2T2	APBB1	O00213
																											SNF8	Q96H20	SRA1	Q9HD15
																											LINC00869	P0C866	AKAP1	Q92667
																											SEC24B	O95487	ITGA6	P23229
																											SEC24A	O95486	BRCA2	P51587
																											ABCA1	O95477	CCAR1	Q8IX12
																											KLHL20	Q9Y2M5	TRIM39	Q9HCM9
																											TRAPPC8	Q9Y2L5	PLEKHO2	Q8TD55
																											STXBP5L	Q9Y2K9	P2RX1	P51575
																											CCL3	P10147	DYRK2	Q92630
																											CXCL8	P10145	CHD8	Q9HCK8
																											MESD	Q14696	AGO4	Q9HCK5
																											KIF1B	O60333	MYO18A	Q92614
																											CLINT1	Q14677	TRIM69	Q86WT6
																											APOBR	Q0VD83	C1D	Q13901
																											TRPV6	Q9H1D0	DNMT1	P26358
																											CNIH1	O95406	DCUN1D3	Q8IWE4
																											SLC30A8	Q8IWU4	DAPK2	Q9UIK4
																											LMTK2	Q8IWU2	FFAR4	Q5NUL3
																											GOPC	Q9HD26	CDK5R1	Q15078
																											SYT10	Q6XYQ8	ITPRIP	Q8IWB1
																											TMEM175	Q9BSA9	KIF14	Q15058
																											EXOC1	Q9NV70	STXBP1	P61764
																											SLC4A8	Q2Y0W8	ARHGEF6	Q15052
																											SEC16A	O15027	ATCAY	Q86WG3
																											SPTBN2	O15020	ARL6IP1	Q15041
																											MICALL1	Q8N3F8	IDO1	P14902
																											RAB3C	Q96E17	TNFSF9	P41273
																											SYNJ1	O43426	HERPUD1	Q15011
																											NTF3	P20783	HRK	O00198
																											ANXA8L1	Q5VT79	TRAF7	Q6Q0C0
																											TRAPPC1	Q9Y5R8	LGALS9	O00182
																											ARRB2	P32121	UBB	P0CG47
																											SNX9	Q9Y5X1	ZC3HC1	Q86WB0
																											DDC	P20711	EYA2	O00167
																											SNX5	Q9Y5X3	HAX1	O00165
																											SNX8	Q9Y5X2	CSNK2A1	P68400
																											P2RY1	P47900	FZD9	O00144
																											ITGAL	P20701	SGK1	O00141
																											RAP1A	P62834	NOD2	Q9HC29
																											RAB39B	Q96DA2	DNASE2	O00115
																											SAR1B	Q9Y6B6	SGMS1	Q86VZ5
																											AP2A1	O95782	FANK1	Q8TC84
																											PIK3CA	P42336	KLLN	B2CW77
																											ARHGAP25	P42331	MINDY3	Q9H8M7
																											NLGN4Y	Q8NFZ3	ELMO1	Q92556
																											CD2AP	Q9Y5K6	NCSTN	Q92542
																											PRKCB	P05771	TAF9B	Q9HBM6
																											SNAP29	O95721	G2E3	Q7L622
																											PCDHGA3	Q9Y5H0	TNFAIP1	Q13829
																											TRAPPC3	O43617	THOC6	Q86W42
																											DGKQ	P52824	ECSCR	Q19T08
																											ELMO3	Q96BJ8	ST20	Q9HBF5
																											SOD1	P00441	USP17L1	Q7RTZ2
																											UVRAG	Q9P2Y5	MT-RNR2	Q8IVG9
																											KDELR3	O43731	PA2G4	Q9UQ80
																											BCAP29	Q9UHQ4	RNPS1	Q15287
																											AP1G1	O43747	CHEK2	O96017
																											ATP6V1H	Q9UI12	RABEP1	Q15276
																											STX6	O43752	PAK4	O96013
																											EPS15	P42566	SUPV3L1	Q8IYB8
																											TH	P07101	UFM1	P61960
																											SYNGR2	O43760	NONO	Q15233
																											MST1R	Q04912	SH3RF2	Q8TEC5
																											SLC11A1	P49279	DICER1	Q9UPY3
																											LMAN1	P49257	PALB2	Q86YC2
																											SNCA	P37840	GNAI2	P04899
																											CHGA	P10645	RB1CC1	Q8TDY2
																											FCN3	O75636	TOMM70	O94826
																											RAB15	P59190	TNFRSF11B	O00300
																											SYTL4	Q96C24	AGAP2	Q99490
																											NSG1	P42857	APLP1	P51693
																											ADGRE2	Q9UHX3	PTCRA	Q6ISU1
																											HAP1	P54257	CCR5	P51681
																											NRBP1	Q9UHY1	LCN2	P80188
																											BICD1	Q96G01	RYR2	Q92736
																											PIK3C3	Q8NEB9	HCAR2	Q8TDS4
																											IGLL1	P15814	CDKN1A	P38936
																											RAB33B	Q9H082	TMEM219	Q86XT9
																											A0A096LPH7	A0A096LPH7	MRPL41	Q8IXM3
																											DOP1B	Q9Y3R5	CRLF1	O75462
																											TMED3	Q9Y3Q3	CCAR2	Q8N163
																											GRIK5	Q16478	AHI1	Q8N157
																											STON1	Q9Y6Q2	ORMDL3	Q8N138
																											ACSL3	O95573	SHISA5	Q8N114
																											RARA	P10276	PTPA	Q15257
																											SFT2D2	O95562	GML	Q99445
																											LRP4	O75096	MAGEA4	P43358
																											SLC17A8	Q8NDX2	MAGEA3	P43357
																											LRP3	O75074	NR4A2	P43354
																											BVES	Q8NE79	SFN	P31947
																											DNAJC6	O75061	CASP14	P31944
																											SH3KBP1	Q96B97	PARK7	Q99497
																											VPS33A	Q96AX1	VDR	P11473
																											ENPP1	P22413	DDIAS	Q8IXT1
																											ITGB1	P05556	DPF1	Q92782
																											ARL6	Q9H0F7	MAP3K5	Q99683
																											COG2	Q14746	MICAL1	Q8TDZ2
																											DNER	Q8NFT8	G6PD	P11413
																											STEAP2	Q8NFT2	ITGAV	P06756
																											RAB39A	Q14964	NPM1	P06748
																											REPS1	Q96D71	GPI	P06744
																											HOOK2	Q96ED9	ENO1	P06733
																											FES	P07332	CEACAM5	P06731
																											GCGR	P47871	CD2	P06729
																											LRRTM2	O43300	PKHD1	P08F94
																											BBS1	Q8NFJ9	RHBDD1	Q8TEB9
																											AP4B1	Q9Y6B7	ANO6	Q4KMQ2
																											M6PR	P20645	RNF130	Q86XS8
																											REPS2	Q8NFH8	ASNS	P08243
																											GATA1	P15976	MMP2	P08253
																											MAPK3	P27361	DDX42	Q86XP3
																											WASF2	Q9Y6W5	DLG5	Q8TDM6
																											CEP83	Q9Y592	MECP2	P51608
																											C4B	P0C0L5	YAP1	P46937
																											C4A	P0C0L4	IFNA2	P01563
																											AP4S1	Q9Y587	ANKLE2	Q86XL3
																											VTI1B	Q9UEU0	IFNB1	P01574
																											CHMP4C	Q96CF2	CNTF	P26441
																											VSNL1	P62760	FBXO11	Q86XK2
																											RHOB	P62745	DIO3	P55073
																											RAB20	Q9NX57	PEA15	Q15121
																											LYAR	Q9NX58	PDK2	Q15119
																											CACNG5	Q9UF02	PDK1	Q15118
																											DTNBP1	Q96EV8	PDCD1	Q15116
																											VPS26A	O75436	GRN	P28799
																											UBQLN2	Q9UHD9	HIP1	O00291
																											MCFD2	Q8NI22	DAD1	P61803
																											ITGA2	P17301	DFFA	O00273
																											GRK4	P32298	CXCL12	P48061
																											RP2	O75695	CD248	Q9HCU0
																											I3L4J1	I3L4J1	CBX4	O00257
																											VAV2	P52735	PTPRH	Q9HD43
																											MIA3	Q5JRA6	NCKAP1	Q9Y2A7
																											LILRB1	Q8NHL6	USP17L4	A6NCW7
																											YIPF1	Q9Y548	USP17L3	A6NCW0
																											CCR1	P32246	WNT10B	O00744
																											LILRB4	Q8NHJ6	PMAIP1	Q13794
																											LRP12	Q9Y561	IL2RA	P01589
																											SEC23IP	Q9Y6Y8	EPO	P01588
																											MARCO	Q9UEW3	IL1A	P01583
																											GRB2	P62993	NKX2-6	A6NCS4
																											HMGXB4	Q9UGU5	IFNG	P01579
																											PCLO	Q9Y6V0	RYBP	Q8N488
																											RNF215	Q9Y6U7	A0A2R8YD15	A0A2R8YD15
																											CACNG7	P62955	BCL2L14	Q9BZR8
																											SNCB	Q16143	K4DIB9	K4DIB9
																											CACFD1	Q9UGQ2	ERCC5	P28715
																											TRAPPC2B	P0DI82	CARD8	Q9Y2G2
																											AKAP5	P24588	UCN	P55089
																											WAS	P42768	VCP	P55072
																											ASGR2	P07307	TMBIM6	P55061
																											ASGR1	P07306	BNIPL	Q7Z465
																											LAT	O43561	CCL21	O00585
																											KIF13A	Q9H1H9	GRINA	Q7Z429
																											SYT7	O43581	FEM1B	Q9UK73
																											PSTPIP1	O43586	RNF144B	Q7Z419
																											KRT18	P05783	BCL2L12	Q9HB09
																											INPP5F	Q9Y2H2	AIF1	P55008
																											AMPH	P49418	UMODL1	Q5DID0
																											ARRB1	P49407	CDKN2D	P55273
																											MYO1B	O43795	LEP	P41159
																											RIMS3	Q9UJD0	RRAGC	Q9HB90
																											HOOK1	Q9UJC3	EDA2R	Q9HAV5
																											SYNGR3	O43761	TPT1P8	Q9HAU6
																											SYNGR1	O43759	OSR1	Q8TAX0
																											LYPLA1	O75608	DAP3	P51398
																											CYTH3	O43739	DAP	P51397
																											SCARF2	Q96GP6	SIAH1	Q8IUQ4
																											LMAN2L	Q9H0V9	PRR7	Q8TB68
																											CALR	P27797	PIM3	Q86V86
																											RAB1B	Q9H0U4	API5	Q9BZZ5
																											IL1RAPL1	Q9NZN1	CRADD	P78560
																											PIK3CB	P42338	DEPTOR	Q8TB45
																											RAB17	Q9H0T7	BTG2	P78543
																											CAMLG	P49069	ARG2	P78540
																											GPR107	Q5VW38	AKT2	P31751
																											COG6	Q9Y2V7	CNTFR	P26992
																											AP5M1	Q9H0R1	PHLDA3	Q9Y5J5
																											NAPB	Q9H115	GABRA5	P31644
																											MAGEL2	Q9UJ55	BCL2L15	Q5TBC7
																											ABL1	P00519	RPS27L	Q71UM5
																											RAB1A	P62820	SLC1A1	P43005
																											RABGEF1	Q9UJ41	CKAP2	Q8WWK9
																											ABL2	P42684	PTMA	P06454
																											TMED5	Q9Y3A6	TRADD	Q15628
																											TBC1D14	Q9P2M4	RB1	P06400
																											RAB41	Q5JT25	NKX3-1	Q99801
																											ADAMTS9	Q9P2N4	NOX1	Q9Y5S8
																											GOLT1B	Q9Y3E0	MYCNOS	P40205
																											CHMP3	Q9Y3E7	MAPK8IP3	Q9UPT6
																											ZDHHC2	Q9UIJ5	BRAF	P15056
																											LRP6	O75581	GRIN2A	Q12879
																											KIAA1109	Q2LD37	UBE2Z	Q9H832
																											CHMP6	Q96FZ7	ATG3	Q9NT62
																											STX11	O75558	MERTK	Q12866
																											KIT	P10721	MAP3K12	Q12852
																											LRP5	O75197	STX4	Q12846
																											GHR	P10912	NEK6	Q9HC98
																											RHOQ	P17081	POU4F2	Q12837
																											MVB12A	Q96EY5	BCL7B	Q9BQE9
																											TBC1D20	Q96BZ9	SERPINB9	P50453
																											PLD4	Q96BZ4	HMGB1	P09429
																											EXPH5	Q8NEV8	RELT	Q969Z4
																											DNAJC13	O75165	MAPK8IP1	Q9UQF2
																											TPCN2	Q8NHX9	PF4	P02776
																											HSPA6	P17066	PRAP1	Q96NZ9
																											APPL2	Q8NEU8	LTF	P02788
																											DYSF	O75923	TMBIM1	Q969X1
																											RAB11FIP3	O75154	ZDHHC16	Q969W1
																											AP5Z1	O43299	NHLH2	Q02577
																											HIP1R	O75146	PSMG2	Q969U7
																											PPFIA3	O75145	CEACAM6	P40199
																											BLOC1S2	Q6QNY1	TOX3	O15405
																											BTK	Q06187	IL6ST	P40189
																											VPS51	Q9UID3	CAAP1	Q9H8G2
																											CD84	Q9UIB8	ZNF622	Q969S3
																											CLN5	O75503	ID3	Q02535
																											SMPD1	P17405	IFIT3	O14879
																											CHMP2A	O43633	PIGT	Q969N2
																											TRAPPC2	P0DI81	AIM2	O14862
																											SLC17A7	Q9P2U7	DRD3	P35462
																											IGHV3-72	A0A0B4J1Y9	RNF34	Q969K3
																											IGHV3-74	A0A0B4J1X5	NANOS3	P60323
																											SYN3	O14994	TMEM102	Q8N9M5
																											DNM3	Q9UQ16	CIT	O14578
																											MYH9	A0A087WW49	GATA2	P23769
																											GAK	P35579	PAX3	P23760
																											RAB29	O14976	PAX7	P23759
																											EXOC4	O14966	SOCS3	O14543
																											VPS9D1	Q96A65	HYPK	Q9NX55
																											RBSN	Q9Y2B5	TMEM161A	Q9NX61
																											SCARA3	Q9H1K0	SOCS2	O14508
																											VEGFA	Q6AZY7	JMY	Q8N9B5
																											PSEN1	P15692	CSRNP1	Q96S65
																											RAB6A	P49768	TRIB3	Q96RU7
																											RAB5A	P20340	TAX1BP1	Q86VP1
																											RAB4A	P20339	HS1BP3	Q53T59
																											RAB3B	P20338	PDCD10	Q9BUL8
																											RAB3A	P20337	ANXA5	P08758
																											DBNL	P20336	GNAI3	P08754
																											BIN2	Q9UJU6	PRKCE	Q02156
																											PEF1	Q9UBW5	SOX10	P56693
																											ERGIC3	Q9UBV8	RNF152	Q8N8N0
																											AZU1	Q9Y282	SCN2A	Q99250
																											VAV1	P20160	BTC	P35070
																											ARL1	P15498	TRAF4	Q9BUZ4
																											SPG11	P40616	CLEC5A	Q9NY25
																											MYO5B	Q96JI7	BEX3	Q00994
																											RIMS4	Q9ULV0	MDM2	Q00987
																											RAB26	Q9H426	PDCD7	Q8N8D1
																											ARFGAP3	Q9ULW5	CTTN	Q14247
																											CHMP4B	Q9NP61	ING4	Q9UNL4
																											HSPA2	Q9H444	IGF1	P05019
																											SCYL2	P54652	RASSF7	Q02833
																											SYCN	Q6P3W7	E2F2	Q14209
																											PYCARD	Q0VAF6	BNIP3	Q12983
																											DENND1B	Q9ULZ3	B4GALT1	P15291
																											PGBD1	Q6P3S1	PRAMEF27	A3QJZ7
																											TMEM87B	Q96JS3	IL9	P15248
																											VAMP5	Q96K49	ASAH2	Q9NR71
																											CACNA1H	O95183	MAP2K4	P45985
																											MTM1	O95180	MAPK9	P45984
																											TLR2	Q13496	MAPK8	P45983
																											ZFPL1	O60603	USP27X	A6NNY8
																											ANGPT1	O95159	PPP2R1B	P30154
																											WASHC1	Q15389	PPP2R1A	P30153
																											H0YGG7	A8K0Z3	BCL11B	Q9C0K0
																											CCR2	H0YGG7	FOXL2	P58012
																											HTR2B	P41597	UNC5A	Q6ZN44
																											CD5	P41595	SLC27A4	Q6P1M0
																											GAS6	P06127	FHL2	Q14192
																											SNAP91	Q14393	WRN	Q14191
																											EXOC3	O60641	PDIA3	P30101
																											CFI	O60645	TFDP1	Q14186
																											RHOJ	P05156	DOCK1	Q14185
																											MFSD2A	Q9H4E5	CDC73	Q6P1J9
																											PRKCG	Q8NA29	XKR8	Q9H6D3
																											IL4	P05129	SCRIB	Q14160
																											ITGB2	P05112	DELE1	Q14154
																											USP7	P05107	TEK	Q02763
																											RABIF	Q93009	KCNMA1	Q12791
																											SNX12	P47224	FOXO1	Q12778
																											FOLR1	Q9UMY4	MYDGF	Q969H8
																											APP	P15328	FBXW7	Q969H0
																											EZR	P05067	RFK	Q969G6
																											CSPG5	P15311	LHX4	Q969G2
																											FCER1G	O95196	FATE1	Q969F0
																											IGHV1OR21-1	P30273	TSLP	Q969D9
																											YIF1A	A0A087WYE8	MARCHF7	Q9H992
																											SNX27	O95070	SOX8	P57073
																											RPH3AL	Q96L92	SIK1	P57059
																											PACSIN2	Q9UNE2	MNDA	P41218
																											CD6	Q9UNF0	MPZ	P25189
																												P30203	PPIF	P30405
																													AIFM2	Q9BRQ8
																													F2R	P25116
																													IL2	P60568
																													ACKR3	P25106
																													EDNRA	P25101
																													TNFRSF10C	O14798
																													UNC13B	O14795
																													UCP2	P55851
																													CXCR4	P61073
																													TNFRSF10B	O14763
																													CHEK1	O14757
																													PTGS2	P35354
																													PLA2G1B	P04054
																													ADRA1A	P35348
																													TERT	O14746
																													GBA	P04062
																													PROC	P04070
																													MAP2K7	O14733
																													ADM	P35318
																													MLLT11	Q13015
																													ATOH1	Q92858
																													MAPK8IP2	Q13387
																													PAK5	Q9P286
																													USP17L19	D6RCP7
																													HSP90B1	P14625
																													FNIP2	Q9P278
																													USP36	Q9P275
																													BCLAF1	Q9NYF8
																													MEF2A	Q02078
																													PRAMEF25	A6NGN4
																													YME1L1	Q96TA2
																													HCK	P08631
																													USP17L11	C9JVI0
																													CFL1	P23528
																													ATF6	P18850
																													ATF4	P18848
																													ATF3	P18847
																													PLK2	Q9NYY3
																													VTCN1	Q7Z7D3
																													TCIRG1	Q13488
																													USP17L17	D6RBQ6
																													SYCP2	Q9BX26
																													UBD	O15205
																													HNF1B	P35680
																													VHL	P40337
																													USP17L20	D6RJB6
																													IFI27	P40305
																													DDIT3	P35638
																													TIMP3	P35625
																													BNIP2	Q12982
																													BNIP1	Q12981
																													TNFRSF19	Q9NS68
																													TOMM22	Q9NS69
																													ACTN2	P35609
																													TAF10	Q12962
																													TNFSF10	P50591
																													NUDT2	P50583
																													AKR1B1	P15121
																													TRAF2	Q12933
																													TRAP1	Q12931
																													AIMP1	Q12904
																													KREMEN1	Q96MU8
																													PRDX3	P30048
																													PRDX5	P30044
																													ERP29	P30040
																													CRIP1	P50238
																													NCK1	P16333
																													TRAF1	Q13077
																													TPT1	P13693
																													CD24	P25063
																													APC	P25054
																													PTEN	P60484
																													RARG	P13631
																													ITGA4	P13612
																													GFER	P55789
																													EI24	O14681
																													CSF2	P04141
																													DMPK	Q09013
																													TMF1	P82094
																													NF2	P35240
																													EPB41L3	Q9Y2J2
																													PHB	P35232
																													PCGF2	P35227
																													CTNNA1	P35221
																													BIRC2	Q13490
																													BIRC3	Q13489
																													OGG1	O15527
																													PRKCH	P24723
																													FZD5	Q13467
																													FOXE3	Q13461
																													TAOK2	Q9UL54
																													CD274	Q9NZQ7
																													CDIP1	Q9H305
																													CD74	P04233
																													AIPL1	Q9NZN9
																													PPID	Q08752
																													NOP53	Q9NZM5
																													TM2D1	Q9BX74
																													BAG6	P46379
																													CARD6	Q9BX69
																													COA8	Q96IL0
																													EIF2AK3	Q9NZJ5
																													CARD10	Q9BWT7
																													CDCA7	Q9BWT1
																													GRK5	P34947
																													MTRNR2L11	S4R3Y5
																													FAIM2	Q9BWQ8
																													COLEC11	Q9BWP8
																													PLAC8	Q9NZF1
																													EVI2B	P34910
																													HAND2	P61296
																													PSME3	P61289
																													TREM2	Q9NZC2
																													SST	P61278
																													KMT2A	Q03164
																													BRAT1	Q6PJG6
																													RPL26	P61254
																													NME5	P56597
																													RPS3A	P61247
																													MAX	P61244
																													MTRNR2L13	S4R3P1
																													MECOM	Q03112
																													TRAIP	Q9BWF2
																													FASTKD2	Q9NYY8
																													PLEKHF1	Q96S99
																													UBE2M	P61081
																													NOL3	O60936
																													NBN	O60934
																													PRF1	P14222
																													SIRT5	Q9NXA8
																													USP28	Q96RU2
																													LACRT	Q9GZZ8
																													INHBB	P09529
																													ANXA4	P09525
																													NAIF1	Q69YI7
																													ALOX15B	O15296
																													OGT	O15294
																													SPTLC1	O15269
																													PEG3	Q9GZU2
																													CSNK2A2	P19784
																													STK3	Q13188
																													NR1H4	Q96RI1
																													RGL2	O15211
																													PIH1D1	Q9NWS0
																													FADD	Q13158
																													AIMP2	Q13155
																													PAK1	Q13153
																													ERN2	Q76MJ5
																													EIF2B5	Q13144
																													PRKAA1	Q13131
																													NLRP2	Q9NX02
																													REST	Q13127
																													GOLPH3	Q9H4A6
																													TRAF3	Q13114
																													HSH2D	Q96JZ2
																													MAP1S	Q66K74
																													TMTC4	Q5T4D3
																													ANP32E	Q9BTT0
																													SLTM	Q9NWH9
																													MIF	P14174
																													TFRC	P02786
																													AQP1	P29972
																													CXCL10	P02778
																													CD40LG	P29965
																													ALB	P02768
																													APOH	P02749
																													BID	P55957
																													PAEP	P09466
																													PAGE4	O60829
																													PRAMEF11	O60813
																													PRAMEF2	O60811
																													PRAMEF4	O60810
																													PRAMEF10	O60809
																													TCL1A	P56279
																													MAZ	P56270
																													KDELR1	P24390
																													TRIM24	O15164
																													PLSCR1	O15162
																													DIDO1	Q9BTC0
																													MDM4	O15151
																													VPS35	Q96QK1
																													TBX3	O15119
																													DNASE1L3	Q13609
																													CX3CL1	P78423
																													PIP5KL1	Q5T9C9
																													CDKN1B	P46527
																													SYVN1	Q86TM6
																													WNK3	Q9BYP7
																													ATG4D	Q86TL0
																													RBCK1	Q9BYM8
																													IFIT2	P09913
																													IFI6	P09912
																													USP42	Q9H9J4
																													ALPK2	Q86TB3
																													DNASE1	P24855
																													STEAP3	Q658P3
																													SEMA5A	Q13591
																													CHI3L1	P36222
																													PRAME	P78395
																													NEUROD1	Q13562
																													PRAMEF19	Q5SWL8
																													PRAMEF14	Q5SWL7
																													CAMK2D	Q13557
																													NKX3-2	P78367
																													TLR3	O15455
																													RRN3	Q9NYV6
																													SOD2	P04179
																													LGALS16	A8MUM7
																													PRNP	P04156
																													USP17L5	A8MUK1
																													ITGB3BP	Q13352
																													PLA2G3	Q9NZ20
																													FIGNL1	Q6PIW4
																													COL4A3	Q01955
																													BIK	Q13323
																													IL13	P35225
																													ATM	Q13315
																													SKP2	Q13309
																													ZDHHC3	Q9NYG2
																													RASSF6	Q6ZTQ3
																													CD3G	P09693
																													HCLS1	P14317
																													KLF11	O14901
																													SIN3A	Q96ST3
																													BIRC5	O15392
																													HMOX1	P09601
																													HDAC3	O15379
																													AURKA	O14965
																													TMEM109	Q9BVC6
																													TP73	O15350
																													AATF	Q9NY61
																													CLN3	Q13286
																													EDNRB	P24530
																													GADD45A	P24522
																													DHRS2	Q13268
																													ING3	Q9NXR8
																													BABAM2	Q9NXR7
																													MAD2L1	Q13257
																													C9J4A7	C9J4A7
																													SRSF6	Q13247
																													NFKB1	P19838
																													POU4F1	Q01851
																													BHLHB9	Q6PI77
																													NME3	Q13232
																													NUGGC	Q68CJ6
																													CHAC1	Q9BUX1
																													DNAJC3	Q13217
																													SHQ1	Q6PI26
																													HTATIP2	Q9BUP3
																													TFAP4	Q01664
																													FAIM	Q9NVQ4
																													TRIM32	Q13049
																													STK4	Q13043
																													SLC9A1	P19634
																													ATAD5	Q96QE3
																													EN2	P19622
																													PPP1R10	Q96QC0
																													PLA2R1	Q13018
																													DLC1	Q96QB1
																													IL24	Q13007
																													GRIK2	Q13002
																													GSDMA	Q96QA5
																													RTKN	Q9BST9
																													ATAD3A	Q9NVI7
																													FGG	P02679
																													FGB	P02675
																													FGA	P02671
																													LGALS1	P09382
																													RNF157	Q96PX1
																													APOE	P02649
																													PNMA5	Q96PV4
																													SYNGAP1	Q96PV0
																													ITGA1	P56199
																													RNF122	Q9H9V4
																													ADCY10	Q96PN6
																													ZNF385A	Q96PM9
																													SRPK2	P78362
																													SERINC3	Q13530
																													BEX2	Q9BXY8
																													ZC3H8	Q8N5P1
																													SQSTM1	Q13501
																													ADAM8	P78325
																													GZMM	P51124
																													IGBP1	P78318
																													FXR1	P51114
																													NCF1	P14598
																													SLC46A2	Q9BY10
																													AMIGO2	Q86SJ2
																													PINK1	Q9BXM7
																													ISL1	P61371
																													CARD14	Q9BXL6
																													BCL2L13	Q9BXK5
																													DPP8	Q6V1X1
																													CECR2	Q9BXF3
																													SLC9A3R1	O14745
																													ACTC1	P68032
																													NLE1	Q9NVX2
																													MCL1	Q07820
																													BCL2L1	Q07817
																													BAX	Q07812
																													GRIA4	P48058
																													IFT57	Q9NWB7
																													ELL3	Q9HB65
																													TOPAZ1	Q8N9V7
																													IL6R	P08887
																													RNF216	Q9NWF9
																													SCG2	P13521
																													IL7	P13232
																													CD14	P08571
																													GSKIP	Q9P0R6
																													ANKRD13C	Q8N6S4
																													CDK19	Q9BWU1
																													HINT2	Q9BX68
																													SGPP1	Q9BX95
																													SP100	P23497
																													PRMT2	P55345
																													ROBO2	Q9HCK4
																													TFAP2D	Q7Z6R9
																													PPIA	P62937
																													PARP2	Q9UGN5
																													RNF183	Q96D59
																													TXNDC12	O95881
																													DDAH2	O95865
																													SNAI1	O95863
																													DNMT3A	Q9Y6K1
																													CLIP3	Q96DZ5
																													STYXL1	Q9Y6J8
																													PRAMEF17	Q5VTA0
																													AIFM1	O95831
																													PROP1	O75360
																													PRKCA	P17252
																													TFPT	P0C1Z6
																													STK24	Q9Y6E0
																													CRYBA1	P05813
																													PRAMEF20	Q5VT98
																													PRELID1	Q9Y255
																													LHX3	Q9UBR4
																													HIGD1A	Q9Y241
																													NOD1	Q9Y239
																													GULP1	Q9UBP9
																													HEY2	Q9UBP5
																													PRAMEF9	A0A0G2JP20
																													JAG2	Q9Y219
																													TNFRSF10D	Q9UBN6
																													TNFAIP8	O95379
																													ADORA1	P30542
																													CARD18	P57730
																													GLI3	P10071
																													TSPO	P30536
																													AXL	P30530
																													ATG7	O95352
																													IGFBP3	P17936
																													SIX3	O95343
																													ZNF268	Q14587
																													NOA1	Q8NC60
																													PANO1	I0J062
																													SEMA3A	Q14563
																													TXNDC5	Q8NBS9
																													IP6K2	Q9UHH9
																													HIGD2A	Q9BW72
																													PCSK9	Q8NBP7
																													HIC1	Q14526
																													MAP3K20	Q9NYL2
																													CTSL	P07711
																													CARD16	Q5EG05
																													BAG5	Q9UL15
																													PNMA2	Q9UL42
																													DRAXIN	Q8NBI3
																													PARL	Q9H300
																													TRPC5	Q9UL62
																													NQO1	P15559
																													FOXP1	Q9H334
																													PPARD	Q03181
																													NME1	P15531
																													TNFAIP8L2	Q6P589
																													ITCH	Q96J02
																													IFI27L2	Q9H2X8
																													FMN2	Q9NZ56
																													NUP62	P37198
																													LYPD3	O95274
																													GADD45G	O95257
																													BDKRB2	P30411
																													SPDEF	O95238
																													WDR73	Q6P4I2
																													TP63	Q9H3D4
																													ATP5F1A	P25705
																													MLH1	P40692
																													IL6	P05231
																													NOS3	P29474
																													CDK5RAP3	Q96JB5
																													ITM2C	Q9NQX7
																													RRP8	O43159
																													MFSD10	Q14728
																													KCNB1	Q14721
																													CIDEC	Q96AQ7
																													UTP11	Q9Y3A2
																													NLRP2B	P0DMW2
																													JAK3	P52333
																													CGB7	P0DN87
																													NLRP12	P59046
																													USP17L6P	Q6QN14
																													SERPINB13	Q9UIV8
																													KCNIP3	Q9Y2W7
																													SH3GLB1	Q9Y371
																													ZBP1	Q9H171
																													GBE1	Q04446
																													ACER2	Q5QJU3
																													VNN1	O95497
																													HIF3A	Q9Y2N7
																													SGPL1	O95470
																													KLHL20	Q9Y2M5
																													GJB6	O95452
																													APIP	Q96GX9
																													NFKBIA	P25963
																													PNMA1	Q8ND90
																													CCL3	P10147
																													GZMB	P10144
																													KIF1B	O60333
																													CD40	P25942
																													GIMAP8	Q8ND71
																													NISCH	Q9Y2I1
																													RRP1B	Q14684
																													MELK	Q14680
																													ESPL1	Q14674
																													TIAF1	O95411
																													INCA1	Q0VD86
																													ZC3H12A	Q5D1E8
																													BCL2L10	Q9HD36
																													TNFRSF10A	O00220
																													ANP32B	Q92688
																													AREL1	O15033
																													GRID2	O43424
																													LGALS7	P47929
																													PRDX2	P32119
																													MAGED1	Q9Y5V3
																													TNFRSF18	Q9Y5U5
																													GLO1	Q04760
																													NFE2L2	Q16236
																													PRKCQ	Q04759
																													NTSR1	P30989
																													TLE1	Q04724
[truncated: 241 more rows]

## Sheet: TableS3B_HCMV-Comparisons
Table S7B. Localization (left, at column A) and functional comparisons (right, at column CG) of the MCS-PRM dataset during HCMV infection to DDA whole-proteome abundance information from Jean Beltran et al., Cell Systems 2016.
***All data is scaled to Mock (Mock = 1) prior to comparison***
***Protein localization is where the majority of the protein localizes according to Human Protein Atlas, and may differ from primary MCS localization as listed in Table S1***
		HCMV											Abundance ratios for proteins detected in the DDA-MS dataset published in Jean Beltran et al., 2016, sorted by localization markers in Table S7A
		MCS-PRM					COMPARE TO ORGANELLE MEDIAN							MEDIAN	2.00312	2.07472	1.8996	3.12909	2.88017		MEDIAN	1.01899	1.15853	1.60935	1.34189	2.03433		MEDIAN	0.945968	1.04578	1.15482	1.51652	2.65457		MEDIAN	0.866057	0.428333	0.350398	0.653872	1.55525		MEDIAN	0.677929	0.397528	0.487527	1.38503	5.77392		MEDIAN
Protein Gene	Protein Localization	24hpi	48hpi	72hpi	96hpi	120hpi	24hpi	48hpi	72hpi	96hpi	120hpi		Endoplasmic Reticulum		24hpi	48hpi	72hpi	96hpi	120hpi	Mitochondria		24hpi	48hpi	72hpi	96hpi	120hpi	Peroxisome		24hpi	48hpi	72hpi	96hpi	120hpi	Endosome		24hpi	48hpi	72hpi	96hpi	120hpi	Lysosome		24hpi	48hpi	72hpi	96hpi	120hpi	Golgi
MFN1	Mito	1.65217	2.77116	2.0281	2.19457	1.92354	1.62137	2.39197	1.2602	1.63544	0.945543		O15460	P4HA2	2.64101	3.11016	2.60915	2.31053	0.873469	Q5JTZ9	AARS2	0.942935	0.792041	1.00163	0.838303	0.946417	O75381	PEX14	1.38183	3.28496	2.37598	5.80142	6.03709	O75436	VPS26A	0.962085	0.873729	0.441836	1.38503	7.84666	O60749	SNX2	0.33506	0.344668	0.783387	3.45438	34.3102	O14579	COPE
MFN2	Mito	1.70968	1.55464	1.35952	1.21042	1.30844	1.67781	1.34191	0.84476	0.902024	0.643179		P14625	HSP90B1	2.32994	2.14406	2.4021	3.4699	2.79402	Q9UDR5	AASS	0.605728	0.505648	0.496612	1.38311	1.17267	P56589	PEX3	2.64166	1.80161	2.42478	7.16098	7.36405	P51148	RAB5C	0.866057	0.957784	0.74025	1.72889	1.55525	Q9UNH7	SNX6	0.226418	0.168008	1.07888	3.70365	9.07596	P61769	B2M
VDAC1	Mito	1.99744	1.91738	1.94845	2.35117	2.24796	1.96021	1.65502	1.2107	1.75213	1.10502		P21964	COMT	1.83846	2.02396	1.07855	7.53742	2.96632	Q9H845	ACAD9	0.921659	1.21423	1.17344	1.59969	2.55295	Q92968	PEX13	0.580453	0.297982	3.06077	1.78201	13.5326	Q9P2R3	ANKFY1	1.21766	0.428333	0.350398	0.261556	1.34304	P28799	GRN	6.6568	15.8968	42.2752	66.4529	53.819	Q08379	GOLGA2
VDAC2	Mito	1.62778	2.5661	2.51746	3.04762	2.78472	1.59744	2.21496	1.56427	2.27114	1.36886		P27824	CANX	1.85871	2.12548	2.11256	3.81202	3.74639	P11310	ACADM	1.29625	2.01916	3.88335	5.12342	3.35959	O00116	AGPS	0.869314	0.981352	1.14628	2.29749	3.85663	Q00610	CLTC	0.41155	0.230031	0.27942	0.593254	0.870843	O75436	VPS26A	0.962085	0.873729	0.441836	1.38503	7.84666	Q86Y82	STX12
VDAC3	Mito	2.19437	2.34003	2.49889	2.3625	2.77863	2.15346	2.01983	1.55273	1.76058	1.36587		P30101	PDIA3	2.14753	3.05311	3.49388	4.27646	3.87826	P16219	ACADS	1.78397	2.39141	8.9329	16.9641	11.9481	O75521	ECI2	1.1666	1.04578	1.15482	0.920048	1.38032	Q13596	SNX1	0.152427	0.204717	0.292436	0.653872	5.77392	P02786	TFRC	1.35137	1.52831	1.39631	2.42797	2.02108	O60763	USO1
ITPR1	Mito	1.2385	1.40923	1.66712	1.71519	1.82313	1.21542	1.2164	1.03589	1.27819	0.896184		P62249	RPS16	0.883664	2.81052	1.36879	2.44054	2.2299	P24752	ACAT1	1.06697	0.903424	1.29931	0.471603	2.41481	P09110	ACAA1	1.45371	1.57919	1.22996	1.36838	2.65457								Q8IY95	TMEM192	0.790317	0.653131	1.02001	3.08841	1.1161	O95159	ZFPL1
ITPR3	Mito	1.3891	1.87894	2.62199	2.75847	2.82142	1.36321	1.62183	1.62922	2.05566	1.38691		P84157	MXRA7	3.05554	1.31519	2.6877	4.39137	4.7997	Q96D53	ADCK4	1.08917	0.758733	1.22273	1.00144	0.0288864	P22307	SCP2	0.691733	0.807429	0.518896	0.621127	0.59272								Q96QK1	VPS35	0.677929	0.397528	0.37245	1.32465	8.28344	P11717	IGF2R
FIS1	Mito	1.08017	1.24055	0.974726	1.03451	1.05493	1.06004	1.0708	0.605663	0.770932	0.518564		Q16799	RTN1	0.730236	0.8641	3.17479	4.08367	31.0596	P54886	ALDH18A1	1.01031	0.667282	0.736906	0.775153	1.21056	P28288	ABCD3	1.27307	1.24366	1.20653	2.44049	3.52559								O15400	STX7	0.479196	0.65502	0.487527	0.471851	0.524424	P53618	COPB1
MFF	Mito	1.27758	1.55765	1.90231	2.15365	1.74397	1.25376	1.34451	1.18203	1.60494	0.857272		Q16850	CYP51A1	2.1776	10.7131	4.50666	3.52346	2.0327	Q3SY69	ALDH1L2	0.690991	0.362719	0.266424	0.437837	0.462572	P51659	HSD17B4	0.945968	0.898771	1.0636	1.51652	1.65837								Q00610	CLTC	0.41155	0.230031	0.27942	0.593254	0.870843	Q6P4E1	CASC4
TBC1D15	Cytosol	1.74669	2.17049	1.62578	1.97214	1.81349	3.97358	7.83513	5.01563	3.31699	2.12731		Q6DD88	ATL3	2.20832	2.87529	2.44875	5.00039	3.5909	Q02252	ALDH6A1	0.871231	0.748402	0.990079	1.38851	1.4034	Q9Y2Q3	GSTK1	0.830392	1.22198	1.13179	0.959349	0.981392								Q13596	SNX1	0.152427	0.204717	0.292436	0.653872	5.77392	Q86VP6	CAND1
DRP1 (DNM1L)	Mito	1.74529	2.52878	3.16336	2.65107	2.07776	1.71276	2.18275	1.96561	1.97562	1.02135		P04843	RPN1	2.88305	4.06382	3.72752	7.51044	7.09539	Q9NVI7	ATAD3A	0.83943	0.852778	1.51802	2.16113	1.76504	Q8WVX9	FAR1	0.361622	0.549109	0.263387	0.306688	0.169825								Q9NUM4	TMEM106B	0.809565	0.344051	0.370058	0.379853	0.196302	Q96K37	SLC35E1
DNM2	Mito	1.61958	1.69194	1.96808	1.85872	1.85275	1.58939	1.46042	1.2229	1.38515	0.910746		P35610	SOAT1	3.18636	6.10667	6.04393	8.28784	5.96637	Q5T9A4	ATAD3B	0.718719	0.75944	1.3818	1.56311	0.723713																						Q9GZM5	YIPF3
INF2	ER	1.36962	1.5949	1.23181	0.852926	0.578106	0.736863	0.788008	0.730336	0.305898	0.206908		Q14257	RCN2	3.90159	5.17558	5.41038	8.74715	8.57311	P06576	ATP5B	1.21132	1.30826	1.44778	0.77247	3.02712																						O00461	GOLIM4
MIRO1	Mito	1.15246	1.48606	1.66793	1.86924	1.66014	1.13098	1.28272	1.0364	1.39299	0.816065		Q15738	NSDHL	3.83398	9.31844	10.2894	31.6456	19.5528	Q9UII2	ATPIF1	0.493898	1.00738	1.00422	0.189811	0.203975																						O43493	TGOLN2
MIRO2	Mito	0.658978	1.83282	1.10958	1.38775	1.11719	0.646694	1.58203	0.689458	1.03418	0.54917		Q70UQ0	IKBIP	4.75866	7.43682	5.89011	8.95764	6.19478	Q9BXK5	BCL2L13	2.88288	0.705944	0.149522	0.410718	7.99568																						O60476	MAN1A2
HSPA9 (GRP75)	Mito	2.1809	5.04946	4.49164	4.4721	3.91717	2.14025	4.35851	2.79096	3.33269	1.92554		Q86UE4	MTDH	13.0934	8.83301	5.48007	11.3321	11.8837	Q9BSQ5	CCM2	0.449124	0.345285	0.405812	0.520026	0.294175																						P15291	B4GALT1
PTPIP51 (RMDN3)	Mito	1.75692	2.97634	2.76478	3.14598	3.13525	1.72417	2.56907	1.71794	2.34444	1.54117		Q86UP2	KTN1	3.41804	2.69283	1.68664	2.78827	6.78549	Q9Y2R0	COA3	0.969159	1.54392	1.5009	1.46161	1.55665																						Q14789	GOLGB1
TADBP (TDP-43)	Nucleus	1.32741	1.58055	1.03287	0.886595	0.678524	2.76909	3.98695	2.51505	0.715581	0.314032		Q96A33	CCDC47	4.51475	6.16566	5.15785	9.42927	5.35602	Q5RI15	COX20	1.16499	0.57126	1.07376	0.511521	1.19027																						Q15643	TRIP11
GSK3B	Nucleus	1.13466	2.67302	2.14303	2.01646	1.64532	2.367	6.74272	5.21833	1.6275	0.76148		Q96AG4	LRRC59	3.02546	5.13349	4.16318	13.4263	8.84808	P10606	COX5B	1.00477	1.09083	1.97747	0.808573	1.73383																						Q8IWE2	FAM114A1
BAP31	ER	1.4052	1.96117	1.37478	1.79303	1.69956	0.75601	0.968977	0.8151	0.643061	0.608286		Q9P035	HACD3	3.5896	9.63268	8.5615	35.8103	30.7861	O14548	COX7A2L	0.830704	1.55937	1.1338	0.998211	1.34544																						Q92520	FAM3C
PACS2	Mito	1.04888	0.758915	0.733586	0.142648	0.202788	1.02933	0.655069	0.455827	0.106304	0.0996833		P27635	RPL10	0.999834	0.78439	0.447512	1.2462	1.25782	P36551	CPOX	1.60134	2.03879	2.2665	2.58957	2.39123																						Q9HC07	TMEM165
ATG14 (BAKOR)	Lyso	1.30103	2.59246	1.96345	2.20863	2.35002	1.91912	6.52146	4.02737	1.59464	0.407006		P46776	RPL27A	1.80629	1.04544	0.42431	0.341674	1.13741	O75390	CS	1.13687	1.27078	1.52515	0.918801	1.95468																						Q9UEU0	VTI1B
STX17	Cytosol	1.8338	2.52403	1.97614	1.23385	1.23681	4.17175	9.11137	6.09651	2.07525	1.45084		P50402	EMD	1.52634	0.842892	0.822583	0.801189	3.52588	P99999	CYCS	0.955805	1.2115	1.72366	0.737633	1.0833
VAMP8	Endo	1.70422	3.58422	4.07043	3.13089	2.37775	1.96779	8.36783	11.6166	4.78823	1.52886		P62241	RPS8	1.22058	1.23615	0.422751	1.72857	1.20896	P51398	DAP3	3.30521	3.43893	6.49344	11.7641	12.7929
VMP1	ER	1.1227	1.95823	2.21978	2.00181		0.560475	0.94385	1.16855	0.639744			P62266	RPS23	0.860099	0.902801	0.472272	1.87826	1.54126	Q02127	DHODH	2.21793	0.797925	1.77561	3.79794	2.28241
RRBP1	ER	1.32695	0.8932	0.587091	0.467913	0.349937	0.713908	0.441312	0.348083	0.167815	0.125245		P62847	RPS24	1.32338	1.59065	0.640061	0.285048	1.26898	Q9NR28	DIABLO	1.8144	2.16227	2.45733	2.46702	0.342296
SYNJ2BP	Mito	2.05296	3.08225	2.59311	1.91203	1.40214	2.01469	2.66049	1.61128	1.42488	0.689239		P83731	RPL24	1.61581	0.837337	0.469854	0.798013	1.48238	P30084	ECHS1	0.932984	0.923751	1.298	1.19951	1.54688
VAPA	ER	1.94038	3.22935	2.48105	2.42684	2.50635	1.04394	1.59556	1.471	0.870376	0.897042		Q12797	ASPH	2.46615	1.69653	1.09816	0.979857	0.747703	P42126	ECI1	0.176875	0.147764	0.0443841	0.786721	3.24471
VAPB	ER	1.67357	3.21464	2.47174	2.96191	1.97479	0.900395	1.58829	1.46548	1.06227	0.70679		Q9NQC3	RTN4	1.61247	0.718641	0.60745	1.0172	1.00749	O75521	ECI2	1.1666	1.04578	1.15482	0.920048	1.38032
MOSPD2	ER	1.3517	1.39117	1.98197	1.95485		0.674799	0.670531	1.04336	0.624736			P26373	RPL13	0.994317	0.429164	0.440496	0.632217	0.666403	P13804	ETFA	1.36481	1.33676	1.94064	1.09548	4.19392
TBC1D15	Cytosol	1.74669	2.17049	1.62578	1.97214	1.81349	3.97358	7.83513	5.01563	3.31699	2.12731		P61247	RPS3A	0.273121	0.431417	0.290373	0.845301	0.400001	P38117	ETFB	0.823582	0.639361	0.980051	0.796343	1.10215
RAB7A	Lyso	2.15551	1.95125	1.29152	1.24322	1.20019	3.17956	4.90848	2.64912	0.897615	0.207865		P62753	RPS6	0.633615	0.420318	0.419887	0.520236	0.478856	O95571	ETHE1	1.02768	0.788458	0.699656	0.662159	0.632184
ATG14 (BAKOR)	Lyso	1.30103	2.59246	1.96345	2.20863	2.35002	1.91912	6.52146	4.02737	1.59464	0.407006		P62854	RPS26	1.52143	0.991586	0.516263	0.555322	0.374158	Q6P587	FAHD1	1.08296	0.737848	0.84447	1.59476	3.88314
STX17	Endo	1.8338	2.52403	1.97614	1.23385	1.23681	2.11741	5.89269	5.6397	1.887	0.79525		Q04828	AKR1C1	0.337572	0.464555	0.0348953	0.101227	0.0789879	Q96A26	FAM162A	2.3915	3.5479	3.67373	3.02628	3.75313
DRP1 (DNM1L)	Mito	1.74529	2.52878	3.16336	2.65107	2.07776	1.71276	2.18275	1.96561	1.97562	1.02135									P10109	FDX1	2.4116	4.60737	2.75944	2.03412	5.50164
PDZD8	ER	1.62521	2.32925	2.23913	1.2843	1.50005	0.874372	1.15084	1.32756	0.460608	0.536879									P22570	FDXR	0.864659	0.623224	0.953722	0.576855	1.14634
STARD3	Endo	1.71573	1.82287	1.61052	1.46068	1.68478	1.98108	4.25573	4.59625	2.23389	1.08329									P07954	FH	1.15706	1.09843	1.43887	1.65072	1.77691
STARD3NL	Endo	1.48804	1.78967	1.37838	1.5222	1.41831	1.71818	4.17822	3.93375	2.32797	0.911951									Q12849	GRSF1	0.951583	1.58408	1.39666	0.237696	0.882892
NPC1	Endo	1.97749	2.8624	1.81031	2.14272	2.21692	2.28332	6.68264	5.16643	3.27698	1.42544									P40939	HADHA	0.871588	0.936077	1.57209	1.13662	1.77779
ANXA6	Endo	1.52822	1.47858	1.14936	1.27175	1.18223	1.76457	3.45194	3.28016	1.94495	0.760159									P53701	HCCS	1.79485	2.92826	3.12235	1.49677	5.04834
ORP1L (OSBPL1A)	Endo	1.22491	1.02653	0.661686	0.406451	0.431249	1.41436	2.39656	1.88838	0.621607	0.277286									Q6NVY1	HIBCH	1.08149	0.977383	1.61456	1.94761	2.05543
ORP5 (OSBPL5)	Endo	1.09644	1.20887	1.09022	1.10832	1.41731	1.26601	2.82227	3.11139	1.69501	0.911306									Q9BX68	HINT2	1.52946	1.80664	2.95758	4.18805	4.51591
ZFYVE27 (Protrudin)	Endo	1.31053	1.82202	1.05096	0.782548	0.689477	1.51321	4.25375	2.99933	1.19679	0.443323									Q6YN16	HSDL2	1.28696	0.818344	1.44222	0.575494	2.17708
PDZD8	ER	1.62521	2.32925	2.23913	1.2843	1.50005	0.874372	1.15084	1.32756	0.460608	0.536879									P10809	HSPD1	0.937386	1.31521	1.95686	2.46659	3.35771
RAB7A	Lyso	2.15551	1.95125	1.29152	1.24322	1.20019	3.17956	4.90848	2.64912	0.897615	0.207865									Q9NSE4	IARS2	0.77104	0.822743	1.20872	1.1692	1.47321
RAB9A	Lyso	3.98376	4.97986	6.35127	9.09964	7.01492	5.87638	12.5271	13.0275	6.57	1.21493									P50213	IDH3A	1.85284	2.41626	3.22528	2.75381	5.95951
RTN3	ER	1.2383	2.28881	1.2646	1.26304	0.633991	0.666212	1.13086	0.749776	0.452983	0.22691									O43837	IDH3B	1.53524	2.44672	4.22723	1.7028	2.96061
EGFR	PM	0.778266	0.445067	0.195195	0.179185	0.178412	2.14971	1.88164	0.765014	0.432252	0.515531									Q9H9P8	L2HGDH	2.28168	4.87335	15.4554	20.5373	24.4166
PTPN1 (PTP1B)	ER	1.79656	1.65904	1.52959	1.77673	1.4846	0.966562	0.819697	0.906884	0.637216	0.531348									P36776	LONP1	0.74038	1.24306	1.71265	3.96544	3.62427
ANXA1	Endo	1.42234	1.11135	0.950112	1.03932	1.0267	1.64232	2.5946	2.71152	1.58949	0.660154									P42704	LRPPRC	0.821384	1.70683	2.18687	4.33035	3.8718
TMCC1	ER	1.20747	2.40288	1.93784	2.15619	2.38433	0.64963	1.18721	1.14894	0.773309	0.853369									P21397	MAOA	0.724283	0.40077	0.737584	0.980917	0.885969
CORO1C	Endo	1.25941	1.10462	0.856364	0.955545	0.761333	1.45419	2.57888	2.44398	1.46136	0.489526									Q9HCC0	MCCC2	1.0433	0.854544	1.53844	0.733539	1.37585
VMP1	ER	1.1227	1.95823	2.21978	2.00181		0.560475	0.94385	1.16855	0.639744										P40926	MDH2	1.31194	1.37752	2.65458	2.72241	2.89297
MOSPD2	ER	1.3517	1.39117	1.98197	1.95485		0.674799	0.670531	1.04336	0.624736										Q99797	MIPEP	0.425885	0.370725	0.792662	0.548715	1.29637
VAPA	ER	1.94038	3.22935	2.48105	2.42684	2.50635	1.04394	1.59556	1.471	0.870376	0.897042									Q7Z7H8	MRPL10	5.59942	2.16133	3.85501	3.36853	2.55755
VAPB	ER	1.67357	3.21464	2.47174	2.96191	1.97479	0.900395	1.58829	1.46548	1.06227	0.70679									P82909	MRPS36	0.816224	1.40853	1.73985	0.464431	0.593991
CERT	Golgi	2.12345	2.25644	2.02895	1.9123	1.98243	3.5413	11.016	15.4849	5.62003	5.15098									Q6UB35	MTHFD1L	0.724166	0.608642	0.516287	0.515261	0.896164
ORP8 (OSBPL8)	Golgi	1.94811	1.50781	1.6647	1.49868	1.94133	3.24888	7.36117	12.705	4.40445	5.04418									P46199	MTIF2	0.880655	0.971975	1.25977	1.06941	3.50019
MOSPD2	ER	1.3517	1.39117	1.98197	1.95485		0.674799	0.670531	1.04336	0.624736										Q8N183	NDUFAF2	1.24067	2.26759	2.99353	1.89732	3.54747
VAPA	ER	1.94038	3.22935	2.48105	2.42684	2.50635	1.04394	1.59556	1.471	0.870376	0.897042									O95139	NDUFB6	1.60358	1.46834	2.15038	1.86912	1.34051
VAPB	ER	1.67357	3.21464	2.47174	2.96191	1.97479	0.900395	1.58829	1.46548	1.06227	0.70679									O95169	NDUFB8	0.888701	0.960522	1.80782	0.376373	0.722374
ORAI1	PM	1.57891	1.08178		0.908669	1.075	5.07893	6.15111		2.0585	2.53223									Q56VL3	OCIAD2	1.78069	1.3535	18.8369	7.22025	12.01
ORP8 (OSBPL8)	PM	1.94811	1.50781	1.6647	1.49868	1.94133	6.26653	8.57354	9.29764	3.39511	4.57292									Q02218	OGDH	0.957318	1.31342	2.17849	3.48129	4.76873
ORP5 (OSBPL5)	PM	1.09644	1.20887	1.09022	1.10832	1.41731	3.52693	6.87375	6.08908	2.51078	3.33855									P55809	OXCT1	0.894329	1.11663	1.479	1.02714	1.43986
ESYT1	PM	1.2392	1.46533	1.31351	1.07063	1.29351	3.98617	8.33199	7.33616	2.4254	3.04694									P11498	PC	0.926115	1.51083	2.97799	4.12994	4.5785
ESYT2	PM	1.7934	1.79564	1.7858	1.76166	1.66679	5.76886	10.2102	9.97396	3.99086	3.92622									Q16822	PCK2	0.909863	0.734434	1.74528	2.07573	6.85903
STIM1	ER	1.79375	3.0379	1.73327	1.35548	0.764031	0.965051	1.50097	1.02765	0.486136	0.273452									Q99623	PHB2	1.26959	1.4701	1.9101	1.60588	3.67517
STIMATE	ER	1.24504	2.73995	2.43589	2.50498	2.15624	0.669842	1.35376	1.44422	0.898398	0.771734									Q10713	PMPCA	0.889596	1.13939	1.17686	0.783885	3.6817
NIR3 (PTPIPNM2)	ER	1.28056	2.56696	1.11977	1.13235	0.888114	0.688949	1.26829	0.663907	0.406112	0.317862									O75439	PMPCB	0.984778	1.01822	1.76297	1.4265	2.17257
VAPA	ER	1.94038	3.22935	2.48105	2.42684	2.50635	1.04394	1.59556	1.471	0.870376	0.897042									Q96EY7	PTCD3	0.795904	0.674851	1.90855	2.78985	4.66299
VAPB	ER	1.67357	3.21464	2.47174	2.96191	1.97479	0.900395	1.58829	1.46548	1.06227	0.70679									Q8WUK0	PTPMT1	1.86346	1.66334	2.96155	1.30067	2.28567
ACBD5	Perox	2.02886	3.2758	2.67285	2.7965	2.31467	2.14474	3.13241	2.31451	1.84402	0.871955									P31040	SDHA	0.827972	0.702283	1.62201	1.68243	2.01322
ACBD4	Perox	1.63486	1.97339	1.2452	1.55483	1.17865	1.72824	1.88701	1.07826	1.02526	0.444008									Q9H9B4	SFXN1	1.39031	1.5256	1.96013	1.15717	1.86886
VAPA	ER	1.94038	3.22935	2.48105	2.42684	2.50635	1.04394	1.59556	1.471	0.870376	0.897042									Q9BWM7	SFXN3	1.16655	1.08575	1.32448	0.682628	1.36303
VAPB	ER	1.67357	3.21464	2.47174	2.96191	1.97479	0.900395	1.58829	1.46548	1.06227	0.70679									Q6NUK1	SLC25A24	0.987577	0.864797	1.12752	2.14893	1.49448
SPASTIN	LD	1.95373	2.91886	1.82489	1.53924	1.15163	1.06646	0.554161	0.391742	0.18426	0.152065									Q9P2R7	SUCLA2	1.61476	1.17766	1.60415	0.869331	2.49171
IST1 (ESCRT III)	Cytosol	2.00247	2.97184	1.90896	1.60137	1.37761	4.55548	10.7279	5.88928	2.69338	1.616									Q9BSH4	TACO1	0.546172	0.270149	1.90507	1.08058	1.256
CHMP1B (ESCRT III)	Cytosol	1.95764	2.91823	1.97908	2.09593	1.2576	4.45349	10.5344	6.1056	3.5252	1.47523									Q969Z0	TBRG4	0.852136	1.48973	2.10839	2.95353	3.69797
MIC60 (IMMT)	Mito	1.36923	2.0708	1.94911	1.97478	2.09648	1.34371	1.78744	1.21112	1.47165	1.03055									Q96QE5	TEFM	18.1098	2.0852	2.32975	25.7027	126.337
SAMM50	Mito	1.47073	2.06462	2.35898	2.94344	3.14217	1.44331	1.78211	1.46579	2.19351	1.54457									Q00059	TFAM	0.934429	1.37961	1.44253	0.803455	0.956706
MTX1	Mito	1.38628	2.65173	2.51344	2.89443	3.23891	1.36043	2.28888	1.56177	2.15698	1.59213									Q9H5Q4	TFB2M	2.85631	4.37782	6.38047	8.00545	5.47165
MTX2	Mito	1.22073	2.27079	2.42539	2.66204	3.28476	1.19798	1.96007	1.50706	1.9838	1.61467									Q99595	TIMM17A	3.76886	5.17867	6.01823	5.61187	4.95071
MIC26 (APOO)	Mito	1.62177	2.81494	2.31194	3.12719	2.77078	1.59153	2.42976	1.43656	2.33044	1.36202									O43615	TIMM44	1.69356	2.51234	6.77517	4.53255	6.11724
MIC19 (CHCHD3)	Mito	1.45178	2.28355	2.41271	2.70342	2.63531	1.42472	1.97108	1.49918	2.01464	1.29542									Q9NPL8	TIMMDC1	0.558193	1.26053	1.21087	0.423447	0.831609
MIC25 (CHCHD6)	Mito	1.17293	1.40469	1.17735	1.31629	1.49241	1.15106	1.21248	0.731567	0.980925	0.733616									Q15388	TOMM20	1.50876	1.68912	0.757758	0.340494	1.25795
MIC2 (CD99)	Mito	1.42064	0.904061	0.232213	0.430295	0.453431	1.39416	0.780354	0.144289	0.320663	0.22289									Q9NS69	TOMM22	26.925	14.5313	19.265	60.8381	42.9894
OPA1	Mito	0.99062	1.47696	1.36188	1.59512	1.38443	0.972154	1.27486	0.84623	1.18871	0.680534									O96008	TOMM40	1.84522	2.02392	6.52978	4.76521	7.73636
MIRO1	Mito	1.15246	1.48606	1.66793	1.86924	1.66014	1.13098	1.28272	1.0364	1.39299	0.816065									O94826	TOMM70A	0.911716	0.663732	0.212107	0.227839	2.22056
MIRO2	Mito	0.658978	1.83282	1.10958	1.38775	1.11719	0.646694	1.58203	0.689458	1.03418	0.54917									Q12931	TRAP1	0.648625	0.841688	1.62527	1.70522	1.76
																				P49411	TUFM	1.2206	1.22706	1.71136	1.21923	1.93331
																				P22695	UQCRC2	1.04175	0.842921	1.45846	0.33026	1.36995
																				O14949	UQCRQ	0.942257	0.952139	1.49542	0.675639	0.970836
[truncated: 87 more columns]

## Sheet: TableS3C_HSV-1-Comparisons
Table S7C. Localization (left, starting at column A) and functional (right, starting at column BU) comparisons of the MCS-PRM dataset during HSV-1 infection to DDA whole-proteome abundance information from Lum et al., Cell Systems 2018.
***All data is scaled to Mock (Mock = 1) prior to comparison***						0.450729
***Protein localization is where the majority of the protein localizes according to Human Protein Atlas, and may differ from primary MCS localization as listed in Table S1***
		HSV-1									Abundance ratios for proteins detected in the DDA-MS dataset published in Lum et al., 2018, sorted by localization markers in Table S7A
		MCS-PRM				COMPARE TO ORGANELLE MEDIAN						MEDIAN	1.009	0.998	1.086	1.074		MEDIAN	1.001	0.996	1.126	1.092		MEDIAN	1.007	1.006	1.119	1.091		MEDIAN	0.982	0.998	0.966	0.983		MEDIAN	0.982	0.997	0.934	0.936		MEDIAN	0.9825	0.977	0.9975	0.983		MEDIAN	0.999
Protein Gene	Protein Localization	2hpi	6hpi	12hpi	18hpi	2hpi	6hpi	12hpi	18hpi		Endoplasmic Reticulum		2hpi	6hpi	12hpi	18hpi	Mitochondria		2hpi	6hpi	12hpi	18hpi	Peroxisome		2hpi	6hpi	12hpi	18hpi	Endosome		2hpi	6hpi	12hpi	18hpi	Lysosome		2hpi	6hpi	12hpi	18hpi	Golgi		2hpi	6hpi	12hpi	18hpi	Plasma Membrane		2hpi
MFN1	Mito	0.720538	1.05467	1.26039	1.25378	0.719818	1.05891	1.11935	1.14815		P83731	RPL24	1.027	1.025	0.96	0.955	Q5T9A4	ATAD3B	1.035	0.994	1.203	1.161	Q8WVX9	FAR1	0.941	0.912	0.976	0.902	Q9P2R3	ANKFY1	1.001	0.998	1.053	1.057	Q9NUM4	TMEM106B	0.957	0.949	1.075	1.061	Q6ZRP7	QSOX2	1.005	1.007	1.091	1.067	Q9UQB8	BAIAP2	1.034
MFN2	Mito	0.666946	0.689531	0.69664	0.670471	0.66628	0.6923	0.618686	0.613984		Q9BQE4	VIMP; SELENOS	0.98	0.902	0.893	0.862	Q9H9B4	SFXN1	1.015	1.028	1.175	1.154	Q9BY49	PECR	0.981	0.979	1.097	1.066	Q13596	SNX1	1.017	1.015	0.837	0.851	Q13596	SNX1	1.017	1.015	0.837	0.851	Q9Y6D6	ARFGEF1	1.002	1.021	0.971	0.961	P27105	STOM	0.997
VDAC1	Mito	0.680007	0.68728	0.912955	0.920164	0.679328	0.69004	0.810795	0.842641		P62854	RPS26; RPS26P25; LOC101929876	1.073	1.032	0.984	0.985	Q02218	OGDH	1.004	1.016	1.139	1.13	P22307	SCP2	0.994	0.974	1.105	1.064	P09496	CLTA	0.949	0.921	0.902	0.841	P02786	TFRC	1.021	0.989	1.111	1.062	Q08379	GOLGA2	0.976	0.949	0.997	0.953	O43491	EPB41L2	1.013
VDAC2	Mito	0.69891	0.700643	1.04199	0.956004	0.698212	0.703456	0.92539	0.875462		P61247	RPS3A	0.998	0.983	0.924	0.91	P11310	ACADM	1.001	0.989	1.133	1.111	O43933	PEX1	1.004	1.027	1.06	1.022	O75436	VPS26A	0.982	0.988	0.934	0.911	P09496	CLTA	0.949	0.921	0.902	0.841	Q9HC07	TMEM165	1.016	1.005	1.181	1.169	Q9NWQ8	PAG1	1.022
VDAC3	Mito	1.0001	0.861801	1.57006	1.17583	0.999102	0.865262	1.39437	1.07677		P30101	PDIA3	0.999	1.006	1.176	1.17	P13804	ETFA	1.017	1.035	1.177	1.174	P09110	ACAA1	1.016	1.011	1.155	1.133	Q00610	CLTC	0.979	1.009	0.968	0.983	O75436	VPS26A	0.982	0.988	0.934	0.911	Q08378	GOLGA3	0.985	0.984	0.934	0.924	P17252	PRKCA	1.071
ITPR1	Mito	0.717507	0.698815	0.599236	0.687527	0.71679	0.701621	0.532181	0.629604		P62266	RPS23	1.015	0.964	0.917	0.865	Q15388	TOMM20	0.985	0.974	1.008	1.017	P28288	ABCD3	1.037	1.023	1.188	1.155	P51148	RAB5C	1.003	0.992	1.077	1.032	Q00610	CLTC	0.979	1.009	0.968	0.983	P15291	B4GALT1	0.944	0.863	0.888	0.851	P35222	CTNNB1	0.97
ITPR3	Mito	1.12104	0.771975	0.951812	0.989669	1.11992	0.775075	0.845304	0.90629		P27824	CANX	1.022	1.014	1.211	1.198	P82909	MRPS36	1.005	1.015	1.085	1.056	Q92968	PEX13	1.022	0.993	1.037	1.008	O14964	HGS	0.979	1.017	0.966	0.993	Q8IY95	TMEM192	0.97	0.997	1.123	1.159	Q99996	AKAP9	1.022	1.015	0.999	0.994	Q9Y6U3	SCIN	0.993
FIS1	Mito	0.730142	0.643131	0.967797	0.884943	0.729412	0.645714	0.8595	0.810388		P51572	BCAP31	1.002	0.994	1.179	1.166	Q9UDR5	AASS	0.979	0.972	1.087	1.075	O75521	ECI2	1.007	1.006	1.157	1.156							O15400	STX7	0.997	0.988	1.13	1.109	Q6NTF9	RHBDD2	0.917	0.847	1.015	0.998	P13639	EEF2	1.001
MFF	Mito	0.45118	1.15526	1.06091	0.89662	0.450729	1.1599	0.942193	0.821081		P04843	RPN1	1.002	0.999	1.13	1.112	Q9BSH4	TACO1	1.021	0.981	1.08	1.029	O00116	AGPS	1.027	1.013	1.178	1.164							Q9UNH7	SNX6	1.001	1.026	0.858	0.884	P11717	IGF2R	0.92	0.866	0.895	0.879	Q96RD7	PANX1	1.012
TBC1D15	Cytosol	0.906044	0.699823	0.778224	0.690843	0.907859	0.700173	0.854721	0.750916		P84157	MXRA7	0.954	0.909	1.154	1.065	P55809	OXCT1	1.007	0.996	1.158	1.134	O75381	PEX14	1.003	1.009	1.119	1.089							Q86VN1	VPS36	0.969	0.989	0.889	0.913	O43493	TGOLN2	0.912	0.825	0.818	0.722	P12429	ANXA3	1.047
DRP1 (DNM1L)	Mito	1.20694	1.09096	1.14022	1.21997	1.20573	1.09534	1.01263	1.11719		Q9NQC3	RTN4	0.975	0.98	1.102	1.095	Q07820	MCL1	0.93	1.055	1.022	0.956	P51659	HSD17B4	1.025	1.02	1.18	1.14							O60749	SNX2	1.002	1.009	0.876	0.885	O43752	STX6	0.967	0.972	1.013	1.014	Q12846	STX4	0.981
DNM2	Mito	0.798729	0.829666	0.794793	0.81352	0.797931	0.832998	0.705856	0.744981		Q6DD88	ATL3	1.019	1.018	1.179	1.163	O14949	UQCRQ	0.994	0.993	1.163	1.162	P56589	PEX3	0.994	0.997	1.106	1.094							P28799	GRN	0.772	0.626	0.607	0.57	O95159	ZFPL1	0.994	1.032	1.177	1.261	Q9ULC3	RAB23	0.983
INF2	ER	0.873583	1.13839	1.02069	1.17548	0.867511	1.14411	0.934699	1.08539		O00767	SCD	0.898	0.619	0.476	0.407	Q96EY7	PTCD3	1.022	1.016	1.098	1.041	Q9Y2Q3	GSTK1	1.01	1.001	1.159	1.141							Q8N122	RPTOR	1.016	1.033	0.993	1.012	Q15643	TRIP11	0.973	0.943	0.97	0.929	P80723	BASP1	0.953
MIRO1	Mito	1.14051	0.978899	1.67394	0.812088	1.13937	0.98283	1.48662	0.74367		Q86TM6	SYVN1	1.019	0.984	1.164	1.117	Q56VL3	OCIAD2	0.943	1.02	1.006	1.028	P40855	PEX19	1.011	0.949	0.901	0.887							O14964	HGS	0.979	1.017	0.966	0.993	Q96A49	SYAP1	0.985	0.964	0.923	0.91	Q9UHB6	LIMA1	0.994
MIRO2	Mito	0.905076	1.07688	1.12456	0.888764	0.904172	1.08121	0.998725	0.813887		Q86UP2	KTN1	1.005	0.997	1.155	1.139	Q00059	TFAM	0.985	0.919	0.806	0.697	O43808	SLC25A17	0.915	1.008	1.127	1.091							Q96QK1	VPS35	0.99	1.01	0.924	0.936	Q6NXT4	SLC30A6	0.961	1.098	1.17	1.171	Q9H910	HN1L; JPT2	0.977
HSPA9 (GRP75)	Mito	0.704993	0.849638	1.00598	0.927407	0.704289	0.853051	0.893412	0.849274		P46776	RPL27A	1.007	1.041	0.969	0.984	Q96EH3	MALSU1	0.962	0.915	0.878	0.912																			Q9UJY4	GGA2	0.978	0.944	0.837	0.815	Q9H074	PAIP1	1.011
PTPIP51 (RMDN3)	Mito	0.817408	0.80188	1.19403	0.968712	0.816591	0.805101	1.06041	0.887099		Q92611	EDEM1	1.029	1.091	1.012	1.015	P56181	NDUFV3	0.922	0.861	1.034	0.972																			Q969S3	ZNF622	1.032	1.108	1.11	1.088	Q567U6	CCDC93	1
TADBP (TDP-43)	Nucleus	1.76257	1.10774	1.83552	0.870887	1.76257	1.1212	1.90111	0.921086		Q15738	NSDHL	0.975	0.971	1.103	1.086	Q6NUK1	SLC25A24	1.057	1.038	1.271	1.221																			Q9Y287	ITM2B	0.851	0.811	0.837	0.793	Q5T3F8	TMEM63B	1.005
GSK3B	Nucleus	0.837371	1.23281	0.704832	0.775194	0.837371	1.24778	0.730017	0.819877		P35610	SOAT1	0.981	0.949	1.08	1.046	O94826	TOMM70A; TOMM70	1.003	0.996	1.145	1.116																			O00461	GOLIM4	0.979	0.945	1.035	1.012	Q9Y6N7	ROBO1	0.975
BAP31	ER	0.634009	0.960298	0.902831	1.12326	0.629602	0.965124	0.826768	1.03717		P62249	RPS16	0.995	0.972	0.913	0.882	P22695	UQCRC2	1.017	1.014	1.143	1.121																			Q9NUY8	TBC1D23	0.966	0.963	0.943	0.946	P98082	DAB2	0.937
PACS2	Mito	0.777857	0.655786	1.25921	1.16464	0.77708	0.65842	1.11831	1.06652		Q16850	CYP51A1	0.978	0.922	0.995	0.94	P62072	TIMM10	0.95	0.931	1.096	1.038																			Q92520	FAM3C; WNT16	0.991	0.978	1.073	1.051	Q8IVF2	AHNAK2	1.011
ATG14 (BAKOR)	Lyso	1.18436	1.0921	1.01114	0.893294	1.20607	1.09539	1.08259	0.954374		Q9NYP7	ELOVL5	1.001	0.988	1.08	1.083	Q6UB35	MTHFD1L	0.998	0.981	1.123	1.078																			Q86Y82	STX12	0.954	0.967	1.069	1.059	O95817	BAG3	0.971
STX17	Cytosol	0.9478	1.00508	1.25208	1.2221	0.9497	1.00558	1.37515	1.32837		P62241	RPS8	1.012	1.007	0.965	0.956	P06576	ATP5B	0.998	0.996	1.164	1.141																			O60763	USO1	0.998	1.021	0.958	0.984	P06241	FYN	1.343
VAMP8	Endo	0.782173	0.737863	0.757781	0.822277	0.79651	0.739342	0.784452	0.836498		P50402	EMD	1.008	0.995	1.12	1.096	Q9NPL8	TIMMDC1	0.986	0.932	0.963	0.917																			Q8IWE2	FAM114A1	1.028	1.02	0.909	0.922	Q9Y2J2	EPB41L3	0.996
VMP1	ER	0.97911	1.26811	1.10921	1.11822	0.970377	1.27065	1.02137	1.04118		O15460	P4HA2	1.038	0.826	0.684	0.603	Q6YN16	HSDL2	1.026	1.007	1.158	1.127																			Q9UEU0	VTI1B	1.002	0.983	1.042	1.039	Q8N8S7	ENAH	0.961
RRBP1	ER	1.29584	0.859658	1.4567	0.823604	1.28683	0.863978	1.33398	0.760484		Q9P035	PTPLAD1; HACD3	1.049	1.049	1.25	1.248	P38117	ETFB	0.996	0.983	1.149	1.111																			O95456	PSMG1	1.023	0.985	0.876	0.875	P53985	SLC16A1	1.028
SYNJ2BP	Mito	0.78379	0.920205	1.42653	0.849177	0.783007	0.9239	1.2669	0.777635		P14625	HSP90B1	1.019	1.013	1.181	1.169	Q02127	DHODH	0.981	0.991	1.138	1.119																			Q8IWJ2	GCC2	0.971	0.96	1.027	0.995	Q8NFJ5	GPRC5A	1.02
VAPA	ER	0.853475	0.842777	1.1385	0.996818	0.847543	0.847012	1.04258	0.920423		P26373	RPL13	1.042	1.033	1.009	0.98	Q6NVY1	HIBCH	1.022	1.006	1.119	1.114																			Q86VP6	CAND1	1.007	1.024	0.906	0.92	P02511	CRYAB	1.013
VAPB	ER	1.10808	1.15406	1.54568	1.26713	1.10037	1.15986	1.41545	1.17001		P21964	COMT	0.999	1.001	1.092	1.089	P24752	ACAT1	1.009	1.015	1.148	1.139																			Q6P4E1	CASC4	1.004	0.974	1.057	1.043	O00192	ARVCF	1.061
MOSPD2	ER	0.721043	1.39874	1.42201	1.54573	0.714612	1.40154	1.3094	1.43922		Q14257	RCN2	1.029	0.987	1.163	1.127	P21397	MAOA	1.052	1.091	1.115	1.086																			Q5T7V8	GORAB	1.04	1.032	1.12	1.118	Q9H0B6	KLC2	1.002
TBC1D15	Cytosol	0.906044	0.699823	0.778224	0.690843	0.907859	0.700173	0.854721	0.750916		Q12797	ASPH	1.009	0.993	1.142	1.123	Q6P587	FAHD1	1.007	1.024	1.135	1.126																			Q92805	GOLGA1	0.969	0.966	1.057	1.029	Q9BXI6	TBC1D10A	0.943
RAB7A	Lyso	0.824345	0.810137	1.27133	1.21924	0.839455	0.812574	1.36117	1.3026		Q96A57	TMEM230	1.009	0.945	1.049	0.97	Q9H9P8	L2HGDH	0.986	0.996	1.106	1.094																			Q96I15	SCLY	0.991	1.056	0.928	0.9	P55196	MLLT4; AFDN	1.011
ATG14 (BAKOR)	Lyso	1.18436	1.0921	1.01114	0.893294	1.20607	1.09539	1.08259	0.954374		P02675	FGB	0.967	1.012	1.275	1.274	O75439	PMPCB	0.988	0.984	1.102	1.072																			Q6P996	PDXDC1; LOC102724985	0.959	0.972	1	0.969	O43795	MYO1B	1.013
STX17	Endo	0.9478	1.00508	1.25208	1.2221	0.965174	1.0071	1.29614	1.24323		P20810	CAST	0.982	1.004	0.836	0.86	O96008	TOMM40	1.034	1.011	1.188	1.139																			Q9NW68	BSDC1	0.972	0.958	1.007	0.982	P06733	ENO1	1.05
DRP1 (DNM1L)	Mito	1.20694	1.09096	1.14022	1.21997	1.20573	1.09534	1.01263	1.11719		Q96AG4	LRRC59	1.017	1.021	1.174	1.155	P50213	IDH3A	1.006	1.008	1.141	1.146																			Q8N8J7	C4orf32; FAM241A	0.788	0.809	1.108	1.126	Q9UDY4	DNAJB4	0.97
PDZD8	ER	0.719973	0.970081	0.849566	0.980804	0.714968	0.974956	0.777991	0.905637		Q70UQ0	IKBIP	1.024	1	1.145	1.126	P30084	ECHS1	0.981	0.988	1.142	1.13																			Q9P1Q0	VPS54	0.999	1.002	0.959	0.927	Q5H9R7	PPP6R3	0.973
STARD3	Endo	1.07148	0.982953	1.65481	1.2061	1.09112	0.984923	1.71306	1.22696		P62753	RPS6	0.981	0.988	0.934	0.917	P99999	CYCS	0.976	0.992	1.165	1.134																			Q9GZM5	YIPF3	0.995	0.976	1.088	1.091	Q6UVK1	CSPG4	1
STARD3NL	Endo	0.759759	1.12094	1.27243	1.24028	0.773685	1.12318	1.31722	1.26173		P62847	RPS24	1.025	0.96	0.934	0.864	Q3SY69	ALDH1L2	1.006	1.003	1.127	1.106																			Q14789	GOLGB1	1.004	1.002	1.122	1.102	Q14160	SCRIB	1.006
NPC1	Endo	0.651309	0.644913	0.735074	0.597781	0.663248	0.646205	0.760946	0.608119		Q04828	AKR1C1	1.077	1.083	0.92	0.952	P36776	LONP1	1.016	1.009	1.175	1.158																			Q9H8Y8	GORASP2	0.968	0.994	0.988	0.979	Q8NDI1	EHBP1	1.005
ANXA6	Endo	0.733926	0.948184	0.900636	0.978287	0.747379	0.950085	0.932335	0.995205		Q86UE4	MTDH	1.009	0.999	1.134	1.118	O14548	COX7A2L	0.987	0.959	1.151	1.057																			Q5JTD0	TJAP1	0.998	1.019	0.99	0.992	P11166	SLC2A1	0.93
ORP1L (OSBPL1A)	Endo	1.04448	0.916488	0.998342	1.68645	1.06363	0.918325	1.03348	1.71561		Q96A33	CCDC47	1.013	1.009	1.14	1.129	Q9Y2R0	COA3	1.023	0.973	1.139	1.075																			P53618	COPB1	0.982	0.996	0.931	0.936	Q96TA1	FAM129B	0.96
ORP5 (OSBPL5)	Endo	0.914977	0.905977	1.1872	0.718702	0.931749	0.907793	1.22899	0.731132		P27635	RPL10	1.024	1.048	1.004	1.008	Q9NVI7	ATAD3A	1.02	1.003	1.175	1.14																			Q9HBR0	SLC38A10	0.965	0.947	1.018	0.999	Q9HCM4	EPB41L5	1.064
ZFYVE27 (Protrudin)	Endo	0.960357	1.03062	1.33713	1.18647	0.97796	1.03269	1.38419	1.20698								Q16822	PCK2	0.999	1.027	1.153	1.144																			Q8NBJ4	GOLM1	0.982	0.891	0.945	0.919	Q01831	XPC	1.009
PDZD8	ER	0.719973	0.970081	0.849566	0.980804	0.714968	0.974956	0.777991	0.905637								Q9GZT6	CCDC90B	0.979	0.989	1.131	1.132																			O60476	MAN1A2	0.987	1.007	1.142	1.118	P55010	EIF5	0.956
RAB7A	Lyso	0.824345	0.810137	1.27133	1.21924	0.82517	0.812574	1.31471	1.25565								P22570	FDXR	0.998	1.007	1.137	1.153																			Q9BX67	JAM3	0.978	0.959	1.078	0.991	Q9UNZ2	NSFL1C	1.021
RAB9A	Lyso	0.912239	0.830785	0.981718	1.13582	0.913152	0.833285	1.01522	1.16974								Q8N183	NDUFAF2	0.992	0.98	1.111	1.092																			Q96CN9	GCC1	0.973	0.932	0.998	0.978	P35611	ADD1	0.954
RTN3	ER	1.10096	1.26105	1.72402	1.30955	1.09331	1.26738	1.57877	1.20919								O95139	NDUFB6	0.979	0.952	1.11	1.056																			Q96JB2	COG3	0.983	1.011	0.994	0.98	P30414	NKTR	0.9
EGFR	PM	0.97709	0.6403	0.964923	0.869941	0.978068	0.642226	0.997852	0.895923								P07954	FH	1.021	1.028	1.078	1.075																			Q96K37	SLC35E1	1.021	0.993	1.123	1.051	Q13442	PDAP1	0.989
PTPN1 (PTP1B)	ER	0.852586	0.759637	0.747508	0.857576	0.846659	0.763454	0.684531	0.791852								Q9P2R7	SUCLA2	1.008	0.998	1.162	1.122																			Q9HD26	GOPC	0.929	0.795	0.592	0.512	O75534	CSDE1	0.942
ANXA1	Endo	1.01203	0.807145	0.782617	0.779459	1.03058	0.808762	0.810163	0.792939								P10809	HSPD1	1.02	1.023	1.198	1.186																			O14579	COPE	0.988	0.994	0.915	0.928	P16333	NCK1	1.027
TMCC1	ER	0.819451	1.12791	1.42566	1.30539	0.813755	1.13358	1.30555	1.20534								Q9H583	HEATR1	0.983	0.992	1.074	1.068																			P61769	B2M	0.827	0.784	0.77	0.699	P04792	HSPB1	1.002
CORO1C	Endo	0.76907	1.03019	1.0882	1.2577	0.783167	1.03225	1.1265	1.27945								Q969Z0	TBRG4	0.973	0.967	0.971	0.908																			Q9UP83	COG5	0.991	0.999	0.991	0.987	Q9UDY2	TJP2	0.986
VMP1	ER	0.97911	1.26811	1.10921	1.11822	0.970377	1.27065	1.02137	1.04118								Q9UII2	ATPIF1	0.986	0.923	1.183	1.065																									P49327	FASN	0.953
MOSPD2	ER	0.721043	1.39874	1.42201	1.54573	0.714612	1.40154	1.3094	1.43922								Q7Z7H8	MRPL10	1.025	1.015	1.164	1.125																									P35221	CTNNA1	0.949
VAPA	ER	0.853475	0.842777	1.1385	0.996818	0.847543	0.847012	1.04258	0.920423								Q9H845	ACAD9	1.016	1.024	1.126	1.112																									P04626	ERBB2	0.942
VAPB	ER	1.10808	1.15406	1.54568	1.26713	1.10037	1.15986	1.41545	1.17001								Q9BX68	HINT2	0.951	0.967	1.14	1.079																									P21333	FLNA	1.014
CERT	Golgi	1.269	1.13582	1.04643	0.977213	1.2916	1.16256	1.04905	0.994113								O95571	ETHE1	0.959	1.023	1.054	1.095																									O43175	PHGDH	1.05
ORP8 (OSBPL8)	Golgi	1.0734	1.14259	1.69688	1.40373	1.09252	1.16949	1.70113	1.42801								P36551	CPOX	0.99	0.993	1.079	1.053																									O95810	SDPR; CAVIN2	1.045
MOSPD2	ER	0.721043	1.39874	1.42201	1.54573	0.714612	1.40154	1.3094	1.43922								Q8WUK0	PTPMT1	1.008	0.942	1.082	1.065																									Q02952	AKAP12	0.96
VAPA	ER	0.853475	0.842777	1.1385	0.996818	0.847543	0.847012	1.04258	0.920423								P11498	PC	1.022	1.008	1.098	1.061																									O00159	MYO1C	1
VAPB	ER	1.10808	1.15406	1.54568	1.26713	1.10037	1.15986	1.41545	1.17001								O75521	ECI2	1.007	1.006	1.157	1.156																									P27816	MAP4	1.003
ORAI1	PM	1.0731	1.04912	1.59746	1.61751	1.07418	1.05227	1.65198	1.66582								Q9BSQ5	CCM2	1.048	1.017	1.067	1.051																									Q14C86	GAPVD1	1.001
ORP8 (OSBPL8)	PM	1.0734	1.14259	1.69688	1.40373	1.07447	1.14602	1.75479	1.44566								P10109	FDX1	1.015	0.965	0.971	0.944																									O43166	SIPA1L1	0.999
ORP5 (OSBPL5)	PM	0.914977	0.905977	1.1872	0.718702	0.915893	0.908703	1.22772	0.740167								Q8N2F6	ARMC10	0.992	0.947	1.074	1.089																									Q15758	SLC1A5	0.97
ESYT1	PM	1.05994	0.814366	1.11952	1.08634	1.061	0.816816	1.15773	1.11879								O60573	EIF4E2	1.04	1.001	0.947	0.919																									Q9UHR4	BAIAP2L1	0.965
ESYT2	PM	1.39651	1.0249	1.74512	1.61745	1.39791	1.02798	1.80467	1.66575								Q92934	BAD	0.968	1.003	0.861	0.859																									P26038	MSN	1.011
STIM1	ER	1.02028	0.952368	1.21687	0.989108	1.01319	0.957154	1.11435	0.913304								Q9NS69	TOMM22	1.019	1.002	1.146	1.116																									P15311	EZR	1.037
STIMATE	ER	0.946706	0.991517	1.20127	1.15138	0.940125	0.9965	1.10006	1.06314								O95169	NDUFB8	0.967	0.938	1.144	1.07																									Q09666	AHNAK	1.044
NIR3 (PTPIPNM2)	ER	0.915204	0.800593	1.10347	0.952417	0.908843	0.804617	1.0105	0.879425								O75390	CS	1.013	1.02	1.186	1.17																									Q05682	CALD1	0.975
VAPA	ER	0.853475	0.842777	1.1385	0.996818	0.847543	0.847012	1.04258	0.920423								P42126	ECI1	1.019	1.034	1.22	1.208																									P26447	S100A4	1.03
VAPB	ER	1.10808	1.15406	1.54568	1.26713	1.10037	1.15986	1.41545	1.17001								Q7Z434	MAVS	0.988	0.972	1.074	1.014																									Q9NZQ3	NCKIPSD	0.941
ACBD5	Perox	0.853013	0.633873	0.813909	0.898988	0.847084	0.630092	0.727354	0.824003								O43615	TIMM44	1.01	1.009	1.177	1.171																									Q14112	NID2	0.879
ACBD4	Perox	0.746257	0.907457	0.629158	0.817476	0.74107	0.902045	0.56225	0.749291								Q02252	ALDH6A1	1.02	1.011	1.108	1.064																									Q9Y5X1	SNX9	0.985
VAPA	ER	0.853475	0.842777	1.1385	0.996818	0.847543	0.847012	1.04258	0.920423								Q5JTZ9	AARS2	1.017	0.996	1.037	1.035																									Q96CT7	CCDC124	0.988
VAPB	ER	1.10808	1.15406	1.54568	1.26713	1.10037	1.15986	1.41545	1.17001								P53701	HCCS	0.963	0.912	1.046	1.003																									P20810	CAST	0.982
SPASTIN	LD	1.09466	0.915597	1.04961	0.762972	1.09685	0.902956	0.917487	0.696143								Q9BWM7	SFXN3	0.998	1	1.126	1.116																									Q7Z5R6	APBB1IP	0.974
IST1 (ESCRT III)	Cytosol	0.880036	1.20731	0.989315	1.02689	0.8818	1.20792	1.08656	1.11618								Q9NR28	DIABLO	1.005	0.982	1.159	1.12																									Q9UKY7	CDV3	0.976
CHMP1B (ESCRT III)	Cytosol	0.946527	1.04847	1.26191	1.32366	0.948424	1.04899	1.38595	1.43876								Q9BXK5	BCL2L13	0.992	0.987	1.105	1.076																									P00441	SOD1	1.031
MIC60 (IMMT)	Mito	0.721616	0.880647	1.14264	0.993562	0.720895	0.884184	1.01477	0.909855								P42704	LRPPRC	0.998	0.951	0.914	0.795																									O60716	CTNND1	1.001
SAMM50	Mito	0.87846	0.858303	1.1793	1.19793	0.877582	0.86175	1.04733	1.097								P46199	MTIF2	0.977	0.964	1.141	1.141																									Q02750	MAP2K1	1.026
MTX1	Mito	0.769447	1.11728	1.05545	1.31812	0.768679	1.12177	0.937348	1.20707								O75616	ERAL1	1.005	0.929	0.819	0.756																									P35240	NF2	0.933
MTX2	Mito	0.974957	1.16756	1.61125	1.24933	0.973983	1.17225	1.43095	1.14407								Q96A26	FAM162A	0.988	0.984	1.131	1.083																									P62166	NCS1	0.992
MIC26 (APOO)	Mito	0.968271	0.839167	0.929284	0.908012	0.967304	0.842537	0.825297	0.831513								Q99797	MIPEP	0.994	0.975	1.057	1.012																									P61769	B2M	0.827
MIC19 (CHCHD3)	Mito	0.83564	0.860705	1.03503	0.93663	0.834805	0.864162	0.919213	0.85772								O43837	IDH3B	1.01	0.987	1.109	1.08
MIC25 (CHCHD6)	Mito	0.712749	0.780998	0.981124	0.778544	0.712037	0.784135	0.871336	0.712952								Q12931	TRAP1	1.049	0.997	1.127	1.094
MIC2 (CD99)	Mito	0.598379	1.08972	1.16057	1.0229	0.597781	1.09409	1.0307	0.936726								P31040	SDHA	0.996	0.978	1.11	1.088
OPA1	Mito	0.528068	0.743822	0.575083	0.902492	0.52754	0.746809	0.510731	0.826458								Q10713	PMPCA	1.001	1.006	1.15	1.099
MIRO1	Mito	1.14051	0.978899	1.67394	0.812088	1.13937	0.98283	1.48662	0.74367								P40939	HADHA	1.009	1.013	1.175	1.168
MIRO2	Mito	0.905076	1.07688	1.12456	0.888764	0.904172	1.08121	0.998725	0.813887								Q9HCC0	MCCC2	0.997	0.983	1.106	1.071
																	P51398	DAP3	1.012	0.977	1.026	0.958
																	P10606	COX5B	0.963	0.921	1.089	0.989
																	Q99595	TIMM17A	0.9	0.894	0.961	0.988
																	P16219	ACADS	1.009	1.024	1.129	1.095
																	P49411	TUFM	1.012	1.005	1.092	1.058
																	P54886	ALDH18A1	1.002	0.985	1.144	1.099
																	P40926	MDH2	0.989	1.004	1.166	1.166
																	Q9NSE4	IARS2	0.995	1.004	1.123	1.115
																	Q5RI15	COX20	1.049	1.004	1.116	1.137
																	Q99757	TXN2	0.983	0.975	1.088	1.056
																	Q12849	GRSF1	0.909	0.846	0.795	0.731
																	Q99623	PHB2	1.018	1.009	1.204	1.191
[truncated: 67 more columns]

## Sheet: TableS3D_InflA-Comparisons
Table S7D. Localization (left, starting at column A) and functional (right, starting at column CG) comparisons of the MCS-PRM dataset during Influenza A infection to DDA whole-proteome abundance information from this study.
***All data is scaled to Mock (Mock = 1) prior to comparison***							0.357378
***Protein localization is where the majority of the protein localizes according to Human Protein Atlas, and may differ from primary MCS localization as listed in Table S1***
		Influenza A											Abundance ratios for proteins detected by DDA-MS in this study, sorted by localization markers in Table S7A
		MCS-PRM					COMPARE TO ORGANELLE MEDIAN							MEDIAN	1.023	1.061	1.0245	1.04	0.937		MEDIAN	1.079	1.13	1.0945	1.0675	1.022		MEDIAN	1.087	1.0455	1.1465	1.1755	1.1665		MEDIAN	0.842	0.9	0.79	0.784	0.735		MEDIAN	0.87	0.9	0.825	0.771	0.689		MEDIAN
Protein Gene	Protein Localization	2hpi	6hpi	12hpi	18hpi	24hpi	2hpi	6hpi	12hpi	18hpi	24hpi		Endoplasmic Reticulum		2hpi	6hpi	12hpi	18hpi	24hpi	Mitochondria		2hpi	6hpi	12hpi	18hpi	24hpi	Peroxisome		2hpi	6hpi	12hpi	18hpi	24hpi	Endosome		2hpi	6hpi	12hpi	18hpi	24hpi	Lysosome		2hpi	6hpi	12hpi	18hpi	24hpi	Golgi
MFN1	Mito	0.882923	0.867899	0.8933	1.32071	0.574759	0.818279	0.768052	0.816172	1.2372	0.562386		AKR1C1	Q04828	0.688	0.659	0.642	0.652	0.805	PCK2	Q16822	1.482	1.176	1.242	1.5	1.201	ABCD3	P28288	1.105	1.287	1.399	1.317	1.477	ANKFY1	Q9P2R3	1.03	0.944	0.79	0.834	0.735	CLTA	P09496	0.749	0.748	0.652	0.556	0.503	TGOLN2	O43493
MFN2	Mito	0.806546	0.824966	0.80763	0.8594	0.617994	0.747494	0.730059	0.737898	0.805058	0.60469		ASPH	Q12797	1.015	1.084	1.09	1.057	1.096	AARS2	Q5JTZ9	1.029	0.925	0.87	0.792	0.727	ACAA1	P09110	0.939	0.878	1.007	1.182	1.159	CLTA	P09496	0.749	0.748	0.652	0.556	0.503	CLTC	Q00610	0.952	0.9	0.8	0.784	0.809	ARFGEF1	Q9Y6D6
VDAC1	Mito	0.557062	0.511707	0.598188	0.460356	0.343997	0.516276	0.452838	0.54654	0.431247	0.336592		ATL3	Q6DD88	1.03	1.249	1.232	1.113	1.034	AASS	Q9UDR5	2.121	1.175	1.269	1.289	0.789	AGPS	O00116	0.87	1.02	1.232	1.126	1.226	CLTC	Q00610	0.952	0.9	0.8	0.784	0.809	GRN	P28799	0.611	1.062	0.928	0.679	0.601	B2M	P61769
VDAC2	Mito	0.8982	0.85886	1.0036	0.779431	0.815157	0.832437	0.760053	0.916947	0.730147	0.797609		BCAP31	P51572	0.589	1.081	0.669	0.777	0.831	ACAD9	Q9H845	0.894	1.149	1.129	1.132	1.165	ECI2	O75521	1.283	1.38	1.468	1.293	1.14	HGS	O14964	0.775	0.727	0.748	0.581	0.668	HGS	O14964	0.775	0.727	0.748	0.581	0.668	B4GALT1	P15291
VDAC3	Mito	0.508557	0.485828	0.626918	0.381501	0.293219	0.471322	0.429936	0.572789	0.357378	0.286907		CANX	P27824	1.003	1.273	1.634	1.439	1.472	ACADM	P11310	1.098	1.34	1.22	1.236	1.18	FAR1	Q8WVX9	1.021	1.275	0.97	1.068	1.046	RAB5C	P51148	1.062	1.222	1.137	1.34	1.297	RPTOR	Q8N122	1.185	1.184	0.9	0.01	0.01	CAND1	Q86VP6
ITPR1	Mito	1.17472	1.27404	1.09731	1.15026	1.01491	1.08871	1.12747	1.00257	1.07753	0.993062		CAST	P20810	0.818	0.615	0.537	0.475	0.403	ACADS	P16219	1.124	0.573	0.691	0.426	0.314	GSTK1	Q9Y2Q3	0.926	1.036	1.074	1.414	1.35	SNX1	Q13596	0.842	0.78	0.713	0.674	0.635	SNX1	Q13596	0.842	0.78	0.713	0.674	0.635	CASC4	Q6P4E1
ITPR3	Mito	0.946296	0.704415	0.874716	1.00442	1.02955	0.877012	0.623376	0.799192	0.940908	1.00739		CCDC47	Q96A33	0.936	1.078	0.969	0.861	0.841	ACAT1	P24752	1.149	1.187	1.073	1.135	1.143	HSD17B4	P51659	1.189	1.133	0.893	1.214	1.174	VPS26A	O75436	0.72	0.959	0.896	0.905	0.978	SNX2	O60749	0.87	0.817	0.821	0.872	0.783	COG5	Q9UP83
FIS1	Mito	1.0312	1.07309	0.979029	1.04604	0.90413	0.955697	0.94964	0.894499	0.979894	0.884667		COMT	P21964	1.103	1.13	1.348	1.346	1.528	ALDH18A1	P54886	1.125	1.293	1.182	1.12	1.093	PEX13	Q92968	1.098	0.911	0.711	0.577	0.72								SNX6	Q9UNH7	0.858	0.704	0.825	0.666	0.788	COPB1	P53618
MFF	Mito	0.804672	0.686716	0.715507	0.603224	0.679871	0.745757	0.607714	0.653729	0.565081	0.665236		CYP51A1	Q16850	1.023	1.112	1.111	1.086	1.019	ALDH1L2	Q3SY69	1.157	1.145	1.086	0.985	0.971	PEX14	O75381	1.076	1.055	1.219	0.823	0.88								STX7	O15400	1.082	1.059	0.849	0.771	0.7	COPE	O14579
TBC1D15	Cytosol	0.998977	0.992263	0.919267	0.924653	0.913747	1.16976	1.2497	1.27853	1.32472	1.31286		EMD	P50402	1.023	1.044	0.938	0.96	0.918	ALDH6A1	Q02252	1.333	1.155	1.14	1.157	1.356	PEX3	P56589	0.488	0.87	0.624	0.775	0.842								TFRC	P02786	0.886	0.998	0.859	0.864	0.857	FAM114A1	Q8IWE2
DRP1 (DNM1L)	Mito	0.513855	0.458189	0.686044	0.461726	0.367417	0.476233	0.405477	0.626811	0.43253	0.359508		FGB	P02675	0.855	18.668	1.582	1.313	1.497	ATAD3A	Q9NVI7	0.985	1.152	1.081	1.068	1.158	SCP2	P22307	1.236	1.187	1.234	1.169	1.222								TMEM106B	Q9NUM4	1.077	1.183	1.088	0.943	0.689	FAM3C; WNT16	Q92520
DNM2	Mito	0.472754	0.485032	0.533824	0.408904	0.286417	0.438141	0.429232	0.487733	0.383048	0.280252		HSP90B1	P14625	1.085	1.033	1.101	1.142	1.125	ATAD3B	Q5T9A4	1.164	1.368	1.159	1.033	0.967	SLC25A17	O43808	2.102	0.01	3.025	4.234	3.647								TMEM192	Q8IY95	0.904	1.037	1.256	0.899	1.042	GCC2	Q8IWJ2
INF2	ER	0.839867	1.00871	0.680714	0.927642		0.820984	0.950713	0.664435	0.891963			IKBIP	Q70UQ0	1.194	1.144	1.167	1.146	1.169	ATP5B	P06576	1.262	1.314	1.427	1.443	1.481															VPS26A	O75436	0.72	0.959	0.896	0.905	0.978	GDF15	Q99988
MIRO1	Mito	0.971745	0.840854	0.834215	0.996698		0.900597	0.744118	0.762188	0.933675			KTN1	Q86UP2	1.084	0.979	1.08	0.899	0.78	ATPIF1	Q9UII2	1.36	0.872	0.484	1.062	0.809															VPS35	Q96QK1	0.741	0.861	0.759	0.789	0.676	GOLGA1	Q92805
MIRO2	Mito	0.98684	0.933188	0.881085	0.991031		0.914588	0.82583	0.805011	0.928367			LRRC59	Q96AG4	1.233	1.196	1.444	1.485	1.343	BCL2L13	Q9BXK5	1.215	1.228	1.672	1.803	1.709															VPS36	Q86VN1	0.886	0.836	0.581	0.687	0.657	GOLGA2	Q08379
HSPA9 (GRP75)	Mito	0.665063	0.623804	0.682914	0.717233	0.607313	0.616369	0.552039	0.623951	0.671881	0.59424		MTDH	Q86UE4	1.213	1.008	1.092	1.025	0.84	CCDC90B	Q9GZT6	0.502	1.279	0.813	0.801	0.915																						GOLGA3	Q08378
PTPIP51 (RMDN3)	Mito	0.800005	0.817433	0.740113	0.816202	0.609411	0.741432	0.723392	0.676211	0.764592	0.596293		MXRA7	P84157	6.899	2.331	5.398	4.149	4.343	COA3	Q9Y2R0	0.92	1.094	1.015	0.763	0.709																						GOLGB1	Q14789
TADBP (TDP-43)	Nucleus	0.757071	0.870133	0.772557	1.01485		0.780888	0.859815	0.844325	1.2096			NSDHL	Q15738	0.965	1.116	1.259	1.144	1.123	COX20	Q5RI15	1.108	1.189	1.111	0.913	0.878																						GOLIM4	O00461
GSK3B	Nucleus	0.936662	0.850929	0.825045	0.869222		0.966129	0.840839	0.901688	1.03602			P4HA2	O15460	1.058	1.008	0.739	0.715	0.677	COX5B	P10606	1.079	0.938	1.054	1.169	1.303																						GOLM1	Q8NBJ4
BAP31	ER	0.711582	0.684927	0.779572	0.625865	0.561616	0.619755	0.905088	0.88124	1.08005	0.671934		PDIA3	P30101	1.189	1.078	1.123	1.196	1.265	COX7A2L	O14548	0.79	1.011	1.102	1.002	0.709																						GOPC	Q9HD26
PACS2	Mito	0.667858	0.587039	0.565154	0.567184	0.632628	0.618961	0.519503	0.516358	0.53132	0.61901		PTPLAD1; HACD3	Q9P035	0.898	1.133	0.863	1.055	1.063	CPOX	P36551	1.201	1.166	1.085	0.986	0.961																						GORASP2	Q9H8Y8
ATG14 (BAKOR)	Lyso	1.02215	0.806613	0.749897	0.722824		1.17488	0.896236	0.908966	0.937515			RCN2	Q14257	1.188	1.117	1.073	1.204	1.291	CS	O75390	1.126	1.244	1.137	1.141	1.227																						IGF2R	P11717
STX17	Cytosol	1.03258	0.916924	0.877408	0.911999		1.20912	1.15482	1.22032	1.30659			RPL10	P27635	1.04	0.841	0.607	0.666	0.827	CYCS	P99999	0.823	0.81	0.993	1.124	0.956																						ITM2B	Q9Y287
VAMP8	Endo	0.676032	0.684062	0.751581	0.623575	0.600967	0.802888	0.760068	0.951369	0.795376	0.817642		RPL13	P26373	0.95	0.87	0.876	0.953	0.907	DAP3	P51398	0.97	0.938	0.959	0.896	0.725																						JAM3	Q9BX67
VMP1	ER	1.12967	0.878455	0.685212	0.868443		1.10427	0.82795	0.668825	0.835041			RPL24	P83731	1.104	0.933	1.033	1.06	1.112	DIABLO	Q9NR28	1.343	1.029	1.046	0.928	0.745																						MAN1A2	O60476
RRBP1	ER	0.977446	0.897216	0.606953	0.769896		0.955471	0.845633	0.592439	0.740284			RPL27A	P46776	0.761	0.775	0.732	0.836	0.916	ECHS1	P30084	1.127	1.306	1.472	1.31	1.328																						PDXDC1; LOC102724985	Q6P996
SYNJ2BP	Mito	0.89699	1.01231	0.784788	0.894708		0.831316	0.895854	0.717029	0.838134			RPN1	P04843	1.075	1.102	1.2	1.242	1.206	ECI1	P42126	1.053	1.009	1.306	1.185	1.012																						PSMG1	O95456
VAPA	ER	0.797935	0.727644	0.747697	0.79881	0.687142	0.779995	0.685809	0.729817	0.768086	0.733342		RPS16	P62249	0.846	0.903	0.845	0.834	0.856	ECI2	O75521	1.283	1.38	1.468	1.293	1.14																						QSOX2	Q6ZRP7
VAPB	ER	0.546668	0.52517	0.562856	0.484142	0.373872	0.534377	0.494977	0.549396	0.465522	0.399009		RPS23	P62266	0.733	0.9	0.477	0.718	0.625	EIF4E2	O60573	0.883	1.06	1.018	0.988	1.239																						SLC35E1	Q96K37
MOSPD2	ER	0.753156	0.79491	0.926081	0.9302		0.736223	0.749208	0.903935	0.894423			RPS24	P62847	1.041	0.891	0.827	1.158	0.931	ERAL1	O75616	0.953	1.104	1.027	0.912	0.77																						SLC38A10	Q9HBR0
TBC1D15	Cytosol	0.998977	0.992263	0.919267	0.924653	0.913747	1.16976	1.2497	1.27853	1.32472	1.31286		RPS26; LOC101929876; RPS26P25	P62854	1.79	0.841	0.987	0.899	0.906	ETFA	P13804	1.113	1.46	1.254	1.146	1.173																						STX12	Q86Y82
RAB7A	Lyso	0.839141	0.805678	0.79897	0.753419	0.696795	0.964529	0.895198	0.968449	0.977198	1.01131		RPS3A	P61247	1.147	0.826	0.728	0.911	0.871	ETFB	P38117	1.213	1.181	1.145	1.137	1.068																						STX6	O43752
ATG14 (BAKOR)	Lyso	1.02215	0.806613	0.749897	0.722824		1.17488	0.896236	0.908966	0.937515			RPS6	P62753	0.961	0.877	0.658	0.919	0.933	ETHE1	O95571	1.209	1.163	0.979	0.996	1.046																						SYAP1	Q96A49
STX17	Endo	1.03258	0.916924	0.877408	0.911999		1.20912	1.15482	1.22032	1.30659			RPS8	P62241	0.836	0.79	0.726	0.797	0.689	FAHD1	Q6P587	1.27	1.081	1.14	1.059	1.025																						TBC1D23	Q9NUY8
DRP1 (DNM1L)	Mito	0.513855	0.458189	0.686044	0.461726	0.367417	0.476233	0.405477	0.626811	0.43253	0.359508		RTN4	Q9NQC3	0.959	1.202	1.228	1.153	1.145	FAM162A	Q96A26	0.993	1.107	1.3	1.24	1.131																						TJAP1	Q5JTD0
PDZD8	ER	1.03434	0.950274	0.837319	0.925145		1.01109	0.89564	0.817296	0.889562			SCD	O00767	0.835	1.171	0.993	0.709	0.511	FDX1	P10109	1.079	0.787	1.241	0.805	0.736																						TMEM165	Q9HC07
STARD3	Endo	0.644234	0.53814	0.674656	0.495769	0.407779	0.765123	0.597933	0.853995	0.632359	0.554801		SOAT1	P35610	0.912	1.147	1.439	1.223	1.096	FDXR	P22570	1.145	1.296	1.162	1.118	1.094																						TRIP11	Q15643
STARD3NL	Endo	0.448984	0.443073	0.493355	0.309957	0.327551	0.533235	0.492303	0.6245	0.395353	0.445648		SYVN1	Q86TM6	1.027	0.822	1.016	0.917	1.012	FH	P07954	1.011	1.134	1.028	1.101	1.057																						USO1	O60763
NPC1	Endo	1.01012	0.978983	0.933977	0.817981	0.686769	1.19966	1.08776	1.18225	1.04334	0.93438		TMEM230	Q96A57	0.82	0.805	0.72	0.614	0.382	GRSF1	Q12849	1.019	1.026	0.672	0.565	0.626																						VTI1B	Q9UEU0
ANXA6	Endo	1.22406	0.96351	1.01075	1.03693		1.45376	1.07057	1.27943	1.32261			VIMP; SELENOS	Q9BQE4	1.152	1.098	1.066	1.161	0.941	HADHA	P40939	1.113	1.177	1.282	1.306	1.301																						YIPF3	Q9GZM5
ORP1L (OSBPL1A)	Endo	0.96905	0.916462	0.769201	1.08944		1.15089	1.01829	0.973672	1.38959										HCCS	P53701	1.249	1.143	1.453	0.993	0.907																						ZFPL1	O95159
ORP5 (OSBPL5)	Endo	0.849178	0.77732	0.973861	0.680075	0.602434	1.00852	0.863688	1.23274	0.867443	0.819638									HEATR1	Q9H583	0.902	0.96	1.087	0.839	0.834																						ZNF622	Q969S3
ZFYVE27 (Protrudin)	Endo																			HIBCH	Q6NVY1	0.972	1.126	1.163	1.071	1.09
PDZD8	ER	1.03434	0.950274	0.837319	0.925145		1.01109	0.89564	0.817296	0.889562										HINT2	Q9BX68	4.373	1.659	1.116	1.433	1.261
RAB7A	Lyso	0.839141	0.805678	0.79897	0.753419	0.696795	0.964529	0.895198	0.968449	0.977198	1.01131									HSDL2	Q6YN16	0.968	0.837	1.016	0.859	0.855
RAB9A	Lyso	1.26447	0.914674	0.776319	0.914642		1.45341	1.0163	0.940992	1.18631										HSPD1	P10809	1.143	1.112	1.243	1.282	1.305
RTN3	ER	1.08222	1.0835	1.02439	0.964845		1.05788	1.0212	0.999894	0.927736										IARS2	Q9NSE4	1.059	1.136	1.146	0.994	1.019
EGFR	PM	0.832604	0.794086	0.759894	0.983367	0.764372	0.903531	0.903398	0.962501	1.32084	1.04996									IDH3A	P50213	0.945	1.064	1.233	1.243	1.231
PTPN1 (PTP1B)	ER	0.696153	0.609511	0.684399	0.643959	0.42829	0.680501	0.574468	0.668032	0.619191	0.457087									IDH3B	O43837	1.181	1.267	1.529	1.367	1.958
ANXA1	Endo	0.753275	0.757721	0.812258	0.751121	0.732946	0.894626	0.841912	1.02817	0.958063	0.997205									L2HGDH	Q9H9P8	0.01	1.187	1.107	0.953	1.429
TMCC1	ER	0.774275	1.00208	0.831484	1.23592	0.632538	0.756867	0.944463	0.8116	1.18839	0.675067									LONP1	P36776	1.046	1.104	1.054	1.03	1.107
CORO1C	Endo	0.735823	0.731357	0.749623	0.800919	0.729386	0.873899	0.812619	0.94889	1.02158	0.992361									LRPPRC	P42704	1.05	1.137	1.063	1.039	0.977
VMP1	ER	1.12967	0.878455	0.685212	0.868443		1.10427	0.82795	0.668825	0.835041										MAVS	Q7Z434	0.836	1.005	0.887	0.642	0.541
MOSPD2	ER																			MCCC2	Q9HCC0	1.063	1.328	1.013	1.062	0.965
VAPA	ER	0.797935	0.727644	0.747697	0.79881	0.687142	0.779995	0.685809	0.729817	0.768086	0.733342									MDH2	P40926	1.083	1.152	1.29	1.203	1.235
VAPB	ER	0.546668	0.52517	0.562856	0.484142	0.373872	0.534377	0.494977	0.549396	0.465522	0.399009									MIPEP	Q99797	1.227	0.928	1.193	0.799	0.772
CERT	Golgi	0.929461	0.893609	0.834525	0.835379	0.72295	1.0461	0.96398	0.996447	0.99866	0.910517									MRPL10	Q7Z7H8	1.149	0.908	1.17	1.011	1.214
ORP8 (OSBPL8)	Golgi	0.942053	0.851202	0.853906	0.96606	0.874187	1.06027	0.918233	1.01959	1.15488	1.10099									MRPS36	P82909	0.881	0.944	0.813	0.895	0.98
MOSPD2	ER	0.753156	0.79491	0.926081	0.9302		0.736223	0.749208	0.903935	0.894423										MTHFD1L	Q6UB35	0.926	1.052	0.87	0.78	0.78
VAPA	ER	0.797935	0.727644	0.747697	0.79881	0.687142	0.779995	0.685809	0.729817	0.768086	0.733342									NDUFAF2	Q8N183	1.382	1.077	1.023	1.336	0.971
VAPB	ER	0.546668	0.52517	0.562856	0.484142	0.373872	0.534377	0.494977	0.549396	0.465522	0.399009									NDUFB6	O95139	1.307	0.74	0.744	0.861	0.968
ORAI1	PM	0.926091	0.870084	0.792968	1.16858	0.783721	1.08442	0.946772	1.20512	1.47922	1.17148									NDUFB8	O95169	1.196	1.124	1.184	1.335	1.434
ORP8 (OSBPL8)	PM	0.942053	0.851202	0.853906	0.96606	0.874187	1.10311	0.926226	1.29773	1.22286	1.30671									OCIAD2	Q56VL3	0.983	1.385	0.822	0.86	1.303
ORP5 (OSBPL5)	PM	0.849178	0.77732	0.973861	0.680075	0.602434	0.994354	0.845832	1.48003	0.860855	0.900499									OGDH	Q02218	1.014	1.192	1.04	1.067	0.995
ESYT1	PM	0.957892	0.957176	1.41671	0.856294	1.00156	1.12165	1.04154	2.15306	1.08392	1.4971									OXCT1	P55809	0.838	1.153	1.105	1.112	1.019
ESYT2	PM	0.781596	0.680556	0.682266	0.708258	0.536326	0.915218	0.74054	1.03688	0.896529	0.801683									PC	P11498	1.37	1.33	1.158	0.964	0.928
STIM1	ER	0.793465	0.965398	0.574432	0.745775		0.775625	0.909894	0.560695	0.717092										PHB2	Q99623	1.276	1.154	1.295	1.358	1.505
STIMATE	ER	0.900015	0.850687	0.778115	0.752485		0.87978	0.801779	0.759507	0.723543										PMPCA	Q10713	1.063	1.209	1.002	0.944	1.005
NIR3 (PTPIPNM2)	ER	0.838247	0.762073	0.73748	0.755843		0.819401	0.718259	0.719844	0.726772										PMPCB	O75439	0.921	0.94	0.911	0.948	0.91
VAPA	ER	0.797935	0.727644	0.747697	0.79881	0.687142	0.779995	0.685809	0.729817	0.768086	0.733342									PTCD3	Q96EY7	1.079	1.069	0.898	1.074	0.936
VAPB	ER	0.546668	0.52517	0.562856	0.484142	0.373872	0.534377	0.494977	0.549396	0.465522	0.399009									SDHA	P31040	1.007	1.007	1.026	1.065	0.972
ACBD5	Perox	0.856107	0.90237	0.723931	0.625369	0.599027	0.787587	0.863099	0.631427	0.532003	0.513525									SFXN1	Q9H9B4	1.222	0.958	0.944	1.276	1.333
ACBD4	Perox	0.621658	0.542083	1.26256	0.569657	0.487172	0.571903	0.518492	1.10123	0.484608	0.417636									SFXN3	Q9BWM7	0.817	0.982	0.886	0.852	0.924
VAPA	ER	0.797935	0.727644	0.747697	0.79881	0.687142	0.779995	0.685809	0.729817	0.768086	0.733342									SLC25A24	Q6NUK1	0.997	1.101	1.151	1.193	1.135
VAPB	ER	0.546668	0.52517	0.562856	0.484142	0.373872	0.534377	0.494977	0.549396	0.465522	0.399009									SUCLA2	Q9P2R7	1.208	1.04	1.023	1.145	1.142
SPASTIN	LD	0.968336	0.954345	0.830946	1.0995		1.01716	0.857838	0.801685	0.979507										TACO1	Q9BSH4	0.514	1.111	1.055	0.938	1.02
IST1 (ESCRT III)	Cytosol	1.15062	0.98095	0.723837	0.865978		1.34733	1.23545	1.00673	1.24066										TBRG4	Q969Z0	1.685	1.174	1.086	0.96	0.883
CHMP1B (ESCRT III)	Cytosol	0.700128	0.769675	0.973791	1.2504		0.819822	0.969364	1.35437	1.7914										TFAM	Q00059	1.11	1.147	1.208	0.924	1.023
MIC60 (IMMT)	Mito	0.726838	0.711097	0.723052	0.714403	0.628064	0.673622	0.629289	0.660623	0.66923	0.614544									TFB2M	Q9H5Q4	1.686	1.763	1.412	1.27	1.267
SAMM50	Mito	0.550383	0.538711	0.547054	0.392498	0.38567	0.510087	0.476735	0.499821	0.36768	0.377368									TIMM44	O43615	0.883	1.19	1.09	1.138	0.86
MTX1	Mito	0.937609	0.929948	0.891185	0.986836	0.859394	0.868961	0.822963	0.814239	0.924437	0.840895									TIMMDC1	Q9NPL8	0.399	1.006	0.396	0.865	0.783
MTX2	Mito	0.994496	0.95202	0.880745	0.970509	0.839037	0.921683	0.842496	0.804701	0.909142	0.820976									TOMM20	Q15388	0.998	1.08	1.028	0.88	0.943
MIC26 (APOO)	Mito	0.862707	0.747524	0.81167	0.73526	0.666032	0.799543	0.661525	0.74159	0.688768	0.651695									TOMM22	Q9NS69	0.911	1.078	1.099	1.149	1.042
MIC19 (CHCHD3)	Mito	0.895276	0.912822	0.902446	0.898106	0.860326	0.829727	0.807807	0.824528	0.841317	0.841807									TOMM40	O96008	1.017	1.114	1.275	1.28	1.228
MIC25 (CHCHD6)	Mito	1.02229	1.00471	1.04873	1.04289	0.988324	0.947442	0.889122	0.958181	0.976951	0.967049									TOMM70A; TOMM70	O94826	0.932	1.065	0.942	1.089	1.085
MIC2 (CD99)	Mito	0.539513	0.58653	0.815281	0.700273	0.559454	0.500012	0.519053	0.744889	0.655993	0.547411									TRAP1	Q12931	1.042	1.253	1.243	1.138	1.021
OPA1	Mito	0.494457	0.516311	0.597461	0.453885	0.407729	0.458255	0.456912	0.545875	0.425185	0.398952									TUFM	P49411	1.045	1.036	1.047	1.091	1.149
MIRO1	Mito	1.15246	1.48606	1.66793	1.86924	1.66014	1.13098	1.28272	1.0364	1.39299	0.816065									TXN2	Q99757	2.318	1.736	2.372	2.49	2.482
MIRO2	Mito	0.658978	1.83282	1.10958	1.38775	1.11719	0.646694	1.58203	0.689458	1.03418	0.54917									UQCRC2	P22695	0.82	0.957	1.017	0.942	0.96
																				UQCRQ	O14949	2.374	1.306	1.334	1.509	1.387
[truncated: 87 more columns]

## Sheet: TableS3E_OC43-Comparisons
Table S7E. Localization (left, starting at column A) and functional (right, starting at column BI) comparisons of the MCS-PRM dataset during HCoV-OC43 infection to DDA whole-proteome abundance information from this study.
***All data is scaled to Mock (Mock = 1) prior to comparison***					0.379784
***Protein localization is where the majority of the protein localizes according to Human Protein Atlas, and may differ from primary MCS localization as listed in Table S1***
		HCoV-OC43							Abundance ratios for proteins detected by DDA-MS in this study, sorted by localization markers in Table S7A
		MCS-PRM			COMPARE TO ORGANELLE MEDIAN					MEDIAN	0.991167	1.01	0.9845		MEDIAN	0.955667	0.961	0.945333		MEDIAN	0.958667	0.949667	0.935667		MEDIAN	0.954667	0.953	0.95		MEDIAN	0.975	0.977	0.918333		MEDIAN	0.9825	0.977	0.9975		MEDIAN	0.999	0.997	0.967		MEDIAN	1.00167	1.01433	0.978333
Protein Gene	Protein Localization	3hpi	6hpi	12hpi	3hpi	6hpi	12hpi		Endoplasmic Reticulum		3hpi	6hpi	12hpi	Mitochondria		3hpi	6hpi	12hpi	Peroxisome		3hpi	6hpi	12hpi	Endosome		3hpi	6hpi	12hpi	Lysosome		3hpi	6hpi	12hpi	Golgi		3hpi	6hpi	12hpi	Plasma Membrane		3hpi	6hpi	12hpi	Lipid Droplet		3hpi	6hpi	12hpi	Cytosol
MFN1	Mito	0.712135	0.852714	0.678889	0.745171	0.88732	0.718148		P02768	ALB	0.436	34.7017	1.264	Q7Z7H8	MRPL10	0.562333	1.10933	1.01667	O43933	PEX1	0.900333	0.9805	0.857667	P09496	CLTA	1.17	0.620667	0.814	Q96QK1	VPS35	0.975667	1.01233	0.918333	Q6ZRP7	QSOX2	1.005	1.007	1.091	Q9UQB8	BAIAP2	1.034	1.061	1.122	Q7L5N7	LPCAT2	1.06833	1.16733	1.32433	Q9H910
MFN2	Mito	0.892279	0.832352	0.66064	0.933672	0.866131	0.698843		Q14257	RCN2	1.21433	1.29167	1.25167	Q6UB35	MTHFD1L	1.02167	1.046	0.983667	O00116	AGPS	0.913667	0.945667	0.942667	O75436	VPS26A	0.954667	0.995	0.95	P02786	TFRC	0.932667	0.976333	0.887333	Q9Y6D6	ARFGEF1	1.002	1.021	0.971	P27105	STOM	0.997	0.995	1.135	Q8NBQ5	HSD17B11	1.00167	0.969667	0.978333	Q9P107
VDAC1	Mito	0.743622	0.880261	0.733894	0.778119	0.915985	0.776334		Q9NYP7	ELOVL5	0.969667	1.03833	0.913667	O75616	ERAL1	1.03367	1.00967	1.099	P56589	PEX3	1.066	0.961333	1.00233	Q00610	CLTC	0.928	0.997333	0.972	O15400	STX7	1.027	0.948	0.935667	Q08379	GOLGA2	0.976	0.949	0.997	O43491	EPB41L2	1.013	0.997	1.118	Q15738	NSDHL	0.919	1.03067	0.975	P54725
VDAC2	Mito	0.877883	0.958983	0.930947	0.918608	0.997902	0.984782		Q9BQE4	VIMP; SELENOS	1.05733	1.02667	1.141	Q9H583	HEATR1	0.906	1	0.872667	P28288	ABCD3	0.906	0.912333	0.940667	O14964	HGS	0.999667	0.953	0.954667	Q86VN1	VPS36	0.931667	0.989333	0.895	Q9HC07	TMEM165	1.016	1.005	1.181	Q9NWQ8	PAG1	1.022	0.997	1.053	O60664	PLIN3	1.00467	1.01433	1.03133	O75792
VDAC3	Mito	0.82972	0.831231	0.869521	0.868211	0.864965	0.919804		Q96AG4	LRRC59	0.999333	1.02533	1.02667	P46199	MTIF2	0.891	0.943	0.917667	Q92968	PEX13	0.960333	0.949667	0.887667	Q9P2R3	ANKFY1	0.933667	0.939667	0.939333	P09496	CLTA	1.17	0.620667	0.814	Q08378	GOLGA3	0.985	0.984	0.934	P17252	PRKCA	1.071	1.061	1.135	Q96CS3	FAF2	0.960667	1.03	0.910667	P49023
ITPR1	Mito	0.792194	0.773036	0.813126	0.828944	0.804408	0.860147		P46776	RPL27A	0.969333	1.04767	1.101	O60573	EIF4E2	0.876667	0.895333	0.964333	P09110	ACAA1	1.02033	1.003	0.987333	Q13596	SNX1	0.990667	0.951333	0.974667	O75436	VPS26A	0.954667	0.995	0.95	P15291	B4GALT1	0.944	0.863	0.888	P35222	CTNNB1	0.97	0.932	1.016	Q8NF37	LPCAT1	0.941333	0.977	0.92	Q14790
ITPR3	Mito	0.804842	0.823144	0.810293	0.842178	0.85655	0.85715		Q6DD88	ATL3	0.940333	1.03733	0.983667	Q9BXK5	BCL2L13	1.05833	1.02033	1.049	P51659	HSD17B4	0.999333	0.995333	0.952	P51148	RAB5C	0.912	1.00867	0.922	Q00610	CLTC	0.928	0.997333	0.972	Q99996	AKAP9	1.022	1.015	0.999	Q9Y6U3	SCIN	0.993	1.005	0.943	Q01105	SET	0.937667	0.989333	0.981667	Q7Z5R6
FIS1	Mito	0.962149	0.670538	0.615271	1.00678	0.69775	0.650851		Q96A57	TMEM230	1.05267	1.14333	0.933667	O96008	TOMM40	0.924	0.941333	0.958667	O75381	PEX14	1.02133	0.895	0.964667						O14964	HGS	0.999667	0.953	0.954667	Q6NTF9	RHBDD2	0.917	0.847	1.015	P13639	EEF2	1.001	1.038	0.828	Q8IZV5	RDH10	1.103	1.10667	0.871333	Q7Z3T8
MFF	Mito	0.87658	1.00941	0.999242	0.917244	1.05037	1.05703		P62854	RPS26; LOC101929876; RPS26P25	0.946333	1.09667	1.00633	Q7Z434	MAVS	1.09867	1.001	1.06	P22307	SCP2	1.011	0.852333	0.935667						Q13596	SNX1	0.990667	0.951333	0.974667	P11717	IGF2R	0.92	0.866	0.895	Q96RD7	PANX1	1.012	1.009	1.095	Q8NBQ5	HSD17B11	1.021	1.003	1.096	O95456
TBC1D15	Cytosol	0.908206	0.80817	0.860911	0.903987	0.814413	0.877883		Q86UE4	MTDH	1.01533	1.01633	0.985333	Q8N2F6	ARMC10	0.975	0.975	0.928667	Q9Y2Q3	GSTK1	0.899333	0.862	0.889333						Q9UNH7	SNX6	0.975	0.977	0.948333	O43493	TGOLN2	0.912	0.825	0.818	P12429	ANXA3	1.047	1.055	0.836						O14980
DRP1 (DNM1L)	Mito	0.785702	0.757921	0.822211	0.822151	0.78868	0.869758		P27635	RPL10	1.01933	1.04467	1.08267	Q5RI15	COX20	1.061	1.09633	1.04967	O75521	ECI2	0.902667	0.947	0.868667						O60749	SNX2	0.998667	0.972	0.985667	O43752	STX6	0.967	0.972	1.013	Q12846	STX4	0.981	0.981	1.133						Q969S3
DNM2	Mito	0.806556	0.836667	0.717581	0.843972	0.870621	0.759077		P50402	EMD	0.982667	0.916667	1.021	Q92934	BAD	0.951667	0.889	1.074	Q9BY49	PECR	0.958667	0.987333	0.904667						Q8N122	RPTOR	0.874667	1.02333	0.823667	O95159	ZFPL1	0.994	1.032	1.177	Q9ULC3	RAB23	0.983	1.02	1.09						Q9UNZ2
INF2	ER	0.900329	0.938378	0.825328	0.908353	0.929087	0.838322		P62753	RPS6	0.985667	1.06167	1.044	P22570	FDXR	1.055	0.999667	0.983667	Q8WVX9	FAR1	0.939	0.956667	0.694667						Q8IY95	TMEM192	0.971	0.996333	0.889667	Q15643	TRIP11	0.973	0.943	0.97	P80723	BASP1	0.953	0.857	1.147						Q5TDH0
MIRO1	Mito	0.765001	0.808227	0.764845	0.800489	0.841027	0.809075		P14625	HSP90B1	0.998	1.05533	1.04067	P54886	ALDH18A1	0.984667	0.984667	0.932333											Q9NUM4	TMEM106B	0.912	0.928333	0.82	Q96A49	SYAP1	0.985	0.964	0.923	Q9UHB6	LIMA1	0.994	0.993	1.103						O43353
MIRO2	Mito	0.731415	0.695619	0.663207	0.765345	0.723849	0.701559		P62249	RPS16	0.994667	1.029	1.022	Q9BWM7	SFXN3	0.982333	0.991	0.980667											P28799	GRN	1.1085	34.0373	0.793	Q6NXT4	SLC30A6	0.961	1.098	1.17	Q9H910	HN1L; JPT2	0.977	0.995	0.864						Q14C86
HSPA9 (GRP75)	Mito	0.900943	0.929489	0.859162	0.942738	0.96721	0.908846		Q70UQ0	IKBIP	0.977667	0.958667	0.922	Q8WUK0	PTPMT1	0.917	1.05767	0.991667																Q9UJY4	GGA2	0.978	0.944	0.837	Q9H074	PAIP1	1.011	1	0.868						P55060
PTPIP51 (RMDN3)	Mito	0.852635	0.893532	0.761405	0.892188	0.929794	0.805436		P62847	RPS24	1.10167	1.05167	0.93	O14949	UQCRQ	0.937333	0.875333	0.893667																Q969S3	ZNF622	1.032	1.108	1.11	Q567U6	CCDC93	1	1.024	0.989						Q8IWE2
TADBP (TDP-43)	Nucleus	0.866791	0.989015	0.861355	0.858209	0.999678	0.896		Q15738	NSDHL	0.919	1.03067	0.975	Q96D53	ADCK4; COQ8B	0.805667	1.158	1.08533																Q9Y287	ITM2B	0.851	0.811	0.837	Q5T3F8	TMEM63B	1.005	0.932	0.98						Q04206
GSK3B	Nucleus	0.789416	0.894345	0.802957	0.7816	0.903988	0.835254		P62266	RPS23	1.054	1.03033	1.058	Q9NS69	TOMM22	1.18333	1.289	1.49533																O00461	GOLIM4	0.979	0.945	1.035	Q9Y6N7	ROBO1	0.975	0.933	0.997						Q5PRF9
BAP31	ER	0.84211	0.811029	0.929172	0.849615	0.802999	0.943801		P61247	RPS3A	1.04167	1.01333	1.054	P10809	HSPD1	0.894667	1.05567	0.985667																Q9NUY8	TBC1D23	0.966	0.963	0.943	P98082	DAB2	0.937	0.909	0.88						Q9P0J7
PACS2	Mito	0.470492	0.39429	0.359022	0.492318	0.410291	0.379784		P51572	BCAP31	1.074	0.995	1.03333	Q6DKK2	TTC19	0.933333	0.902	0.862667																Q92520	FAM3C; WNT16	0.991	0.978	1.073	Q8IVF2	AHNAK2	1.011	0.996	1.107						P06703
ATG14 (BAKOR)	Lyso	0.827914	0.888209	0.764592	0.849142	0.909118	0.832586		O15460	P4HA2	1.065	1.00133	0.865	Q969Z0	TBRG4	0.966	0.994667	0.904667																Q86Y82	STX12	0.954	0.967	1.069	O95817	BAG3	0.971	0.962	0.901						Q8NE71
STX17	Cytosol	0.850656	0.794151	0.643825	0.846704	0.800287	0.656518		Q9P035	PTPLAD1; HACD3	0.880667	0.990667	0.935	O43837	IDH3B	0.906333	0.960667	0.976667																O60763	USO1	0.998	1.021	0.958	P06241	FYN	1.343	1.05	1.271						Q9UKY7
VAMP8	Endo	0.72731	0.714778	0.740871	0.761847	0.750029	0.779865		P62241	RPS8	0.944	0.976333	0.981333	P36551	CPOX	0.929667	0.969333	0.951333																Q8IWE2	FAM114A1	1.028	1.02	0.909	Q9Y2J2	EPB41L3	0.996	0.999	1.14						Q96EP5
VMP1	ER	0.821546	0.881786	0.759064	0.828868	0.873055	0.771014		Q96A33	CCDC47	0.992667	0.969333	0.979	Q9H9B4	SFXN1	0.992	1.00967	0.979																Q9UEU0	VTI1B	1.002	0.983	1.042	Q8N8S7	ENAH	0.961	0.978	0.942						P19525
RRBP1	ER	0.937175	0.987237	0.73155	0.945528	0.977462	0.743068		P30101	PDIA3	1.016	1.00667	1.04	O43615	TIMM44	0.936667	0.910667	0.953667																O95456	PSMG1	1.023	0.985	0.876	P53985	SLC16A1	1.028	1.023	1.205						O75821
SYNJ2BP	Mito	0.809546	0.816556	0.836718	0.847101	0.849694	0.885103		P35610	SOAT1	0.942667	0.916667	0.859333	P55809	OXCT1	0.974333	0.966667	0.935																Q8IWJ2	GCC2	0.971	0.96	1.027	Q8NFJ5	GPRC5A	1.02	1.026	1.088						Q92598
VAPA	ER	0.839226	0.7384	0.805332	0.846706	0.731089	0.818012		P26373	RPL13	0.982667	1.05233	1.09	O75439	PMPCB	0.985333	0.966	0.916667																Q86VP6	CAND1	1.007	1.024	0.906	P02511	CRYAB	1.013	1.024	0.89						O75616
VAPB	ER	0.855551	0.911239	0.814564	0.863176	0.902217	0.827389		P04843	RPN1	0.955667	0.986667	0.959	P53701	HCCS	0.782333	0.839667	0.769																Q6P4E1	CASC4	1.004	0.974	1.057	O00192	ARVCF	1.061	1.004	1.129						P46821
MOSPD2	ER	0.788452	0.871547	0.804005	0.795479	0.862918	0.816663		P20810	CAST	1.07533	0.952	1.095	Q9NVI7	ATAD3A	0.929333	0.902333	0.935																Q5T7V8	GORAB	1.04	1.032	1.12	Q9H0B6	KLC2	1.002	1.014	0.933						A0AVT1
TBC1D15	Cytosol	0.908206	0.80817	0.860911	0.903987	0.814413	0.877883		Q86UP2	KTN1	1.02333	0.949333	1.00233	P82909	MRPS36	1.01133	0.995333	1.007																Q92805	GOLGA1	0.969	0.966	1.057	Q9BXI6	TBC1D10A	0.943	1.028	1.039						O43592
RAB7A	Lyso	0.777341	0.814023	0.824132	0.797273	0.833187	0.897422		Q12797	ASPH	1.00967	0.968333	0.917333	Q10713	PMPCA	0.943333	0.927333	0.950333																Q96I15	SCLY	0.991	1.056	0.928	P55196	MLLT4; AFDN	1.011	1.029	1.084						P78344
ATG14 (BAKOR)	Lyso	0.827914	0.888209	0.764592	0.849142	0.909118	0.832586		P27824	CANX	0.886	0.884	0.945667	P50213	IDH3A	0.974333	0.894667	0.954333																Q6P996	PDXDC1; LOC102724985	0.959	0.972	1	O43795	MYO1B	1.013	0.991	1.103						Q9NWV8
STX17	Endo	0.850656	0.794151	0.643825	0.89105	0.833317	0.67771		Q86TM6	SYVN1	0.934667	0.813667	0.876333	Q9H845	ACAD9	0.924333	0.949	0.921333																Q9NW68	BSDC1	0.972	0.958	1.007	P06733	ENO1	1.05	1.075	0.88						P46060
DRP1 (DNM1L)	Mito	0.785702	0.757921	0.822211	0.822151	0.78868	0.869758		P83731	RPL24	1.02267	0.998667	0.989	Q56VL3	OCIAD2	1.00467	0.991333	1.13033																Q8N8J7	C4orf32; FAM241A	0.788	0.809	1.108	Q9UDY4	DNAJB4	0.97	0.96	0.906						O94822
PDZD8	ER	0.901748	0.769876	0.905873	0.909784	0.762253	0.920135		P21964	COMT	0.989667	0.968667	0.903	P36776	LONP1	0.995667	1.00633	1.008																Q9P1Q0	VPS54	0.999	1.002	0.959	Q5H9R7	PPP6R3	0.973	0.988	0.872						Q8TEQ6
STARD3	Endo	0.896829	0.748406	0.7996	0.939416	0.785316	0.841684		Q9NQC3	RTN4	0.952667	1.05367	0.931667	Q9NR28	DIABLO	1.01333	0.935	0.945333																Q9GZM5	YIPF3	0.995	0.976	1.088	Q6UVK1	CSPG4	1	0.995	1.087						P21333
STARD3NL	Endo	0.787967	0.860147	0.798808	0.825385	0.902568	0.840851		Q16850	CYP51A1	0.871667	0.903667	0.730667	O75390	CS	1.00333	0.967667	0.925667																Q14789	GOLGB1	1.004	1.002	1.122	Q14160	SCRIB	1.006	1.01	1.078						P43487
NPC1	Endo	0.797658	0.898044	0.751501	0.835536	0.942333	0.791054		Q5K4L6		0.875	0.969667	0.828	Q99623	PHB2	0.980667	1.041	0.934																Q9H8Y8	GORASP2	0.968	0.994	0.988	Q8NDI1	EHBP1	1.005	1.016	0.958						Q13501
ANXA6	Endo	0.807646	0.882983	0.839724	0.845998	0.92653	0.883921		O00767	SCD	1.098	0.934	0.594333	Q9H5Q4	TFB2M	0.979	0.939333	0.773333																Q5JTD0	TJAP1	0.998	1.019	0.99	P11166	SLC2A1	0.93	0.928	1.04						Q6NXE6
ORP1L (OSBPL1A)	Endo	0.820444	0.774618	0.709467	0.859404	0.812821	0.746807							O14548	COX7A2L	1.048	0.888	0.964																P53618	COPB1	0.982	0.996	0.931	Q96TA1	FAM129B	0.96	0.975	0.845						Q8WUA2
ORP5 (OSBPL5)	Endo	0.956944	0.850362	0.938884	1.00239	0.8923	0.988299							P42704	LRPPRC	0.951667	0.985333	0.936																Q9HBR0	SLC38A10	0.965	0.947	1.018	Q9HCM4	EPB41L5	1.064	0.94	1.09						P46776
ZFYVE27 (Protrudin)	Endo	0.789362	0.792857	0.827539	0.826846	0.831959	0.871094							O94826	TOMM70A; TOMM70	0.961	0.972333	0.984																Q8NBJ4	GOLM1	0.982	0.891	0.945	Q01831	XPC	1.009	0.946	1.007						Q04637
PDZD8	ER	0.901748	0.769876	0.905873	0.909784	0.762253	0.920135							P06576	ATP5B	0.926667	0.999	0.975667																O60476	MAN1A2	0.987	1.007	1.142	P55010	EIF5	0.956	0.952	0.855						O43396
RAB7A	Lyso	0.777341	0.814023	0.824132	0.797273	0.833187	0.897422							Q6NUK1	SLC25A24	0.936667	0.961	0.910333																Q9BX67	JAM3	0.978	0.959	1.078	Q9UNZ2	NSFL1C	1.021	1.03	0.907						Q08209
RAB9A	Lyso	0.805335	0.833723	0.799167	0.825985	0.85335	0.870236							Q96A26	FAM162A	1.035	0.82	0.868667																Q96CN9	GCC1	0.973	0.932	0.998	P35611	ADD1	0.954	0.914	0.825						P55010
RTN3	ER	0.986693	1.00073	0.948016	0.995487	0.990825	0.962942							P22695	UQCRC2	0.980333	0.985333	0.955667																Q96JB2	COG3	0.983	1.011	0.994	P30414	NKTR	0.9	1.047	1.178						Q05655
EGFR	PM	0.885569	0.897597	0.571487	0.886456	0.900298	0.59099							P07954	FH	0.985667	1.01467	0.977																Q96K37	SLC35E1	1.021	0.993	1.123	Q13442	PDAP1	0.989	0.975	0.885						Q5H9R7
PTPN1 (PTP1B)	ER	0.953663	0.868082	0.850784	0.962162	0.859487	0.864179							Q9NSE4	IARS2	0.890333	0.919667	0.902667																Q9HD26	GOPC	0.929	0.795	0.592	O75534	CSDE1	0.942	0.883	0.758						Q9UPN7
ANXA1	Endo	0.903768	0.812731	0.802449	0.946685	0.852814	0.844683							Q15388	TOMM20	0.860333	1.09867	1.228																O14579	COPE	0.988	0.994	0.915	P16333	NCK1	1.027	0.999	0.925						Q92888
TMCC1	ER	0.923528	0.811643	0.837253	0.931758	0.803607	0.850435							Q12849	GRSF1	0.971	0.976667	0.785																P61769	B2M	0.827	0.784	0.77	P04792	HSPB1	1.002	1.015	0.866						Q15417
CORO1C	Endo	0.852848	0.867109	0.850419	0.893347	0.909873	0.895178							Q02218	OGDH	0.958	0.922667	0.897333																Q9UP83	COG5	0.991	0.999	0.991	Q9UDY2	TJP2	0.986	0.998	1.003						Q13625
VMP1	ER	0.821546	0.881786	0.759064	0.828868	0.873055	0.771014							P30084	ECHS1	0.970333	0.938333	1.00467																					P49327	FASN	0.953	0.975	0.835						Q99961
MOSPD2	ER	0.788452	0.871547	0.804005	0.795479	0.862918	0.816663							Q5JTZ9	AARS2	0.937	0.987333	0.948																					P35221	CTNNA1	0.949	0.893	0.931						P10599
VAPA	ER	0.839226	0.7384	0.805332	0.846706	0.731089	0.818012							P40939	HADHA	0.950333	0.988333	0.948667																					P04626	ERBB2	0.942	0.983	0.95						Q9Y6D6
VAPB	ER	0.855551	0.911239	0.814564	0.863176	0.902217	0.827389							Q96EY7	PTCD3	0.942333	0.976667	0.892667																					P21333	FLNA	1.014	1.047	0.941						Q14974
CERT	Golgi	0.827223	0.894358	0.908828	0.841957	0.915413	0.911105							P51398	DAP3	0.948	0.965333	0.877333																					O43175	PHGDH	1.05	1.065	0.91						Q8WUF5
ORP8 (OSBPL8)	Golgi	0.82079	0.903835	0.804382	0.835409	0.925113	0.806398							Q2TB90	HKDC1	0.920667	0.942	0.888667																					O95810	SDPR; CAVIN2	1.045	1.025	1.136						Q8WWM7
MOSPD2	ER	0.788452	0.871547	0.804005	0.795479	0.862918	0.816663							P49411	TUFM	0.926667	0.956333	0.931333																					Q02952	AKAP12	0.96	0.958	1.02						Q8IYD1
VAPA	ER	0.839226	0.7384	0.805332	0.846706	0.731089	0.818012							Q8N183	NDUFAF2	1.037	0.957	1.022																					O00159	MYO1C	1	1.009	1.129						O95747
VAPB	ER	0.855551	0.911239	0.814564	0.863176	0.902217	0.827389							P11310	ACADM	0.955667	0.949667	0.983667																					P27816	MAP4	1.003	1.007	0.899						P23588
ORAI1	PM													Q9UII2	ATPIF1	1.04967	0.667667	0.893667																					Q14C86	GAPVD1	1.001	1.023	0.936						P26640
ORP8 (OSBPL8)	PM	0.82079	0.903835	0.804382	0.821611	0.906555	0.831833							P13804	ETFA	0.957667	0.959	0.990667																					O43166	SIPA1L1	0.999	0.988	1.075						Q9UGI8
ORP5 (OSBPL5)	PM	0.956944	0.850362	0.938884	0.957902	0.852921	0.970925							P11498	PC	1.00233	1.04067	0.934																					Q15758	SLC1A5	0.97	0.958	1.062						P16333
ESYT1	PM	0.917431	0.872578	0.819849	0.918349	0.875203	0.847828							P40926	MDH2	0.932667	1.00067	0.973																					Q9UHR4	BAIAP2L1	0.965	0.992	1.036						Q8N8S7
ESYT2	PM	0.851384	0.805697	0.880375	0.852236	0.808122	0.910419							P31040	SDHA	1.007	0.937333	0.885667																					P26038	MSN	1.011	1.016	0.959						P62854
STIM1	ER	0.826257	0.740733	0.724776	0.83362	0.733399	0.736186							Q6P587	FAHD1	0.953667	1.013	1.00733																					P15311	EZR	1.037	1.035	0.943						P67809
STIMATE	ER	0.92253	0.839208	0.87826	0.930752	0.830899	0.892088							Q12931	TRAP1	0.954	0.962	0.908																					Q09666	AHNAK	1.044	1.025	1.172						Q9UHD9
NIR3 (PTPIPNM2)	ER	0.989186	0.839176	0.90934	0.998001	0.830867	0.923656							Q5T9A4	ATAD3B	0.808333	0.922667	0.892667																					Q05682	CALD1	0.975	0.971	0.989						P27635
VAPA	ER	0.839226	0.7384	0.805332	0.846706	0.731089	0.818012							P38117	ETFB	0.979	0.923333	0.93																					P26447	S100A4	1.03	1.018	0.794						P53618
VAPB	ER	0.855551	0.911239	0.814564	0.863176	0.902217	0.827389							Q00059	TFAM	0.926	0.885667	1																					Q9NZQ3	NCKIPSD	0.941	0.948	0.891						O43242
ACBD5	Perox	0.895694	0.810861	0.826522	0.934312	0.853838	0.883351							O95139	NDUFB6	1.02833	1.01867	0.88																					Q14112	NID2	0.879	0.834	0.796						Q96H79
ACBD4	Perox	0.830132	0.8587	0.953768	0.865924	0.904212	1.01935							Q9HCC0	MCCC2	0.957333	0.909667	0.907667																					Q9Y5X1	SNX9	0.985	1.004	1.019						P12081
VAPA	ER	0.839226	0.7384	0.805332	0.846706	0.731089	0.818012							Q9P2R7	SUCLA2	0.944333	0.978667	0.962667																					Q96CT7	CCDC124	0.988	0.969	0.921						Q13045
VAPB	ER	0.855551	0.911239	0.814564	0.863176	0.902217	0.827389							Q6NVY1	HIBCH	0.913667	0.923333	0.926667																					P20810	CAST	0.982	1.004	0.836						O60443
SPASTIN	LD	1.00142	1.10742	0.970652	1.02064	1.08341	0.993842							P99999	CYCS	1.001	0.930333	1.05167																					Q7Z5R6	APBB1IP	0.974	0.98	0.938						P49815
IST1 (ESCRT III)	Cytosol	1.00629	0.935337	0.900793	1.00162	0.942563	0.918552							O75521	ECI2	0.902667	0.947	0.868667																					Q9UKY7	CDV3	0.976	0.995	0.869						Q9H7D7
CHMP1B (ESCRT III)	Cytosol	0.902185	0.962556	0.898348	0.897994	0.969993	0.916058							O95571	ETHE1	0.951667	0.959	0.975333																					P00441	SOD1	1.031	1.053	0.817						P62753
MIC60 (IMMT)	Mito	0.833913	0.850453	0.841026	0.872598	0.884967	0.88966							Q9UDR5	AASS	0.904333	0.957333	0.865																					O60716	CTNND1	1.001	1	1.091						Q92615
SAMM50	Mito	0.784137	0.711931	0.877974	0.820513	0.740823	0.928745							P24752	ACAT1	0.967333	0.977667	0.964																					Q02750	MAP2K1	1.026	1.039	0.877						Q15691
MTX1	Mito	0.819225	0.851637	0.74562	0.857229	0.886199	0.788738							Q02127	DHODH	0.978667	0.896667	0.906667																					P35240	NF2	0.933	0.921	0.967						P13639
MTX2	Mito	0.889647	0.886286	0.850671	0.930918	0.922253	0.899864							Q99797	MIPEP	0.903333	0.905667	0.72																					P62166	NCS1	0.992	0.984	1.014						Q13098
MIC26 (APOO)	Mito	0.954105	0.878971	0.901235	0.998366	0.914642	0.953352							Q6YN16	HSDL2	0.992667	0.973	0.924																					P61769	B2M	0.827	0.784	0.77						Q96CV9
MIC19 (CHCHD3)	Mito	0.767989	0.807123	0.711659	0.803616	0.839879	0.752813							Q16822		0.914333	0.942	0.943																															Q99436
MIC25 (CHCHD6)	Mito	0.797547	0.779285	0.780471	0.834545	0.81091	0.825604							Q9H9P8	L2HGDH	0.855667	0.897	0.848667																															P62249
MIC2 (CD99)	Mito	1.30312	0.885981	1.52021	1.36357	0.921937	1.60812							P42126	ECI1	0.892667	0.928	0.929333																															Q9H2J4
OPA1	Mito	1.27381	0.923293	1.29977	1.3329	0.960763	1.37493							Q9BX68	HINT2	0.994333	0.994667	1.20633																															Q8NC51
MIRO1	Mito	0.765001	0.808227	0.764845	0.800489	0.841027	0.809075							Q9BSH4	TACO1	0.911667	0.919333	0.859667																															P49591
MIRO2	Mito	0.731415	0.695619	0.663207	0.765345	0.723849	0.701559							Q02252	ALDH6A1	0.936	0.932667	0.895																															Q02952
														Q9NPL8	TIMMDC1	0.865667	0.858667	0.689667																															Q9Y266
														P16219	ACADS	0.905	0.881333	0.865667																															P29558
														P21397	MAOA	0.918	0.906667	0.867333																															P33176
														P10606	COX5B	0.975667	0.905667	1.09867																															Q9UPT8
														O95169	NDUFB8	0.679333	0.791667	0.580333																															O43747
														Q99595	TIMM17A	1.096	0.946667	0.265																															Q96TA1
														P40926	MDH2	0.989	1.004	1.166																															Q92616
														Q9NSE4	IARS2	0.995	1.004	1.123																															P62191
														Q5RI15	COX20	1.049	1.004	1.116																															Q86VP6
														Q99757	TXN2	0.983	0.975	1.088																															Q9Y2L1
														Q12849	GRSF1	0.909	0.846	0.795																															P49589
														Q99623	PHB2	1.018	1.009	1.204																															P62847
																																																	Q7KZF4
																																																	Q9Y3F4
																																																	Q13442
																																																	Q9Y5X1
																																																	Q14444
																																																	Q02790
																																																	P55072
																																																	Q99614
																																																	Q6Y7W6
																																																	P46379
																																																	P17252
																																																	P07900
																																																	Q9HB71
																																																	Q13144
																																																	P14868
																																																	Q15257
																																																	P05198
																																																	P62266
																																																	P06733
																																																	P61247
																																																	P27816
																																																	Q7LG56
																																																	O75534
																																																	O60271
																																																	Q9NZB2
																																																	Q8NDI1
																																																	Q9H553
																																																	P14618
																																																	P62241
																																																	P30566
																																																	Q9UHR4
																																																	P52294
																																																	Q9Y3P9
																																																	Q7Z6Z7
																																																	Q15750
																																																	Q7Z2W4
																																																	Q02750
																																																	O00429
																																																	Q9BV44
																																																	P19174
																																																	P15531
																																																	P42566
																																																	Q96GA3
																																																	Q9Y6A5
																																																	P11586
																																																	Q9UQB8
																																																	P26373
																																																	Q9UHB6
																																																	O43175
																																																	P04843
																																																	P23381
																																																	Q9HBH5
																																																	Q99700
																																																	Q9GZZ9
																																																	P50502
																																																	Q14671
																																																	P20810
																																																	Q96CT7
																																																	Q9NQW7
																																																	O94903
																																																	P51114
																																																	P54136
																																																	Q12904
																																																	P11413
																																																	P07814
																																																	Q9BTE3
																																																	Q9Y520
																																																	Q9P270
																																																	Q9NTK5
																																																	P83731
																																																	P42224
																																																	P61221
																																																	Q9Y6M1
																																																	P49327
																																																	P29353
																																																	P56192
																																																	Q9UG63
																																																	Q13526
																																																	Q13310
																																																	P13798
																																																	Q9UBE0
																																																	P08243
																																																	Q15036
																																																	P47897
																																																	Q9BW04
																																																	P13489
																																																	Q93052
																																																	P84098
																																																	Q09666
																																																	P54577
																																																	Q01433
																																																	O95793
																																																	P34913
																																																	Q9UHV9
																																																	Q9H0B6
																																																	Q9BV86
																																																	Q71RC2
																																																	Q7Z4S6
																																																	P10768
																																																	Q9Y5A9
																																																	O95817
																																																	Q15833
																																																	P35240
																																																	P04792
																																																	Q8WU90
																																																	Q9NUQ6
																																																	Q9NXC5
																																																	Q9H6T3
																																																	Q86XZ4
																																																	Q9ULC3
																																																	Q15843
																																																	Q06787
																																																	P00352
																																																	O14530
																																																	O95671
																																																	Q9UN86
																																																	Q96II8
																																																	Q9H9T3
																																																	Q92530
																																																	P00441
																																																	Q9UHG0
																																																	Q9Y617
																																																	Q9NX74
																																																	Q9Y6K9
																																																	Q8IVF2
																																																	Q9H074
																																																	Q9UNF1
																																																	P61457
																																																	P61769
																																																	P00167
																																																	P14635
																																																	P02511
																																																	O75891
																																																	Q12834
[truncated: 47 more columns]
