# Supplementary material for: Restructured membrane contacts rewire organelles for human cytomegalovirus infection
Source: Nat Commun. 2022 Aug 11;13:4720. doi: 10.1038/s41467-022-32488-6 (PMC9366835; doi:10.1038/s41467-022-32488-6)
Supplement: Supplementary file 13 — Source Data [file 41467_2022_32488_MOESM13_ESM.xlsx]

## Sheet: Figure 1C
Figure 1C. MCS-PRM measurements during virus infections, Log2 scale. See Tables S3-6 for more detailed data.
	HCMV							HSV-1						Infl. A						HCoV-OC43
	0	8	24	48	72	96	120	0	2	6	12	18	24	0	2	6	12	18	24	0	3	6	12
MFN1	0	0.074899	0.724362	1.47049	1.02013	1.13394	0.943765	0	-0.47285	0.076794	0.333867	0.326284	-0.41084	0	0.001463	-0.15984	-0.16358	0.291788	-0.73913	0	-0.48978	-0.22987	-0.55875
MFN2	0	0.502412	0.773725	0.636581	0.443095	0.275504	0.387842	0	-0.58436	-0.53631	-0.52151	-0.57675	-0.59685	0	-0.15297	-0.25624	-0.2815	-0.14289	-0.60891	0	-0.16443	-0.26474	-0.59806
VDAC1	0	0.74225	0.998155	0.939138	0.962327	1.23338	1.16862	0	-0.55638	-0.54103	-0.13138	-0.12004	-0.53437	0	-0.61719	-0.71769	-0.5967	-0.86143	-1.36238	0	-0.42736	-0.184	-0.44636
VDAC2	0	0.467021	0.70291	1.35958	1.33197	1.60768	1.47753	0	-0.51682	-0.51325	0.059339	-0.06491	-0.18861	0	-0.09753	-0.22068	0.013536	-0.26791	-0.25752	0	-0.1879	-0.06042	-0.10323
VDAC3	0	0.443199	1.13381	1.22652	1.32129	1.24031	1.47437	0	0.000146	-0.21457	0.650816	0.233681	0.256336	0	-0.71327	-0.84953	-0.58595	-1.17763	-1.61793	0	-0.2693	-0.26668	-0.20171
ITPR1	0	0.113386	0.308599	0.494908	0.737358	0.778366	0.866417	0	-0.47894	-0.51702	-0.7388	-0.54051	-0.91958	0	-0.13689	-0.00922	-0.16492	0.023952	-0.20426	0	-0.33607	-0.37139	-0.29845
ITPR3	0	-0.10137	0.474153	0.909915	1.39066	1.46387	1.49642	0	0.164844	-0.37337	-0.07125	-0.01498	-0.66189	0	0.124631	-0.61307	-0.29659	0.181204	0.087099	0	-0.31322	-0.28078	-0.30349
HSPA9	0	0.238345	1.12493	2.33613	2.16724	2.16095	1.96981	0	-0.50432	-0.23508	0.008604	-0.10872	-0.13707	0	-0.48603	-0.54917	-0.49084	-0.43677	-0.65166	0	-0.15049	-0.10549	-0.219
PTPIP51	0	0.486499	0.813052	1.57354	1.46716	1.65351	1.64858	0	-0.29087	-0.31854	0.255834	-0.04586	0.215134	0	-0.28836	-0.21225	-0.42921	-0.21805	-0.65397	0	-0.23	-0.16241	-0.39326
TADBP	0	0.565447	0.408609	0.660423	0.046653	-0.17365	-0.55953	0	0.817684	0.147624	0.876187	-0.19944	0.183521	0	-0.4015	-0.20069	-0.37229	0.02127		0	-0.20624	-0.01594	-0.21532
GSK3B	0	0.008627	0.182255	1.41847	1.09965	1.01182	0.718368	0	-0.25606	0.301947	-0.50465	-0.36737	-0.264	0	-0.0944	-0.23289	-0.27746	-0.2022		0	-0.34114	-0.1611	-0.3166
BAP31	0	0.301443	0.49078	0.971717	0.459203	0.842399	0.765164	0	-0.65742	-0.05845	-0.14747	0.167686	-0.09433	0	-0.42318	-0.452	-0.30539	-0.43478	-0.72982	0	-0.24792	-0.30218	-0.10598
ORAI1	0	0.277934	0.658933	0.113411		-0.13817	0.104337	0	0.10179	0.069176	0.675783	0.693772		0	-0.11077	-0.20077	-0.33467	0.224757	-0.35159
ESYT1	0	0.376272	0.309413	0.551225	0.393425	0.098455	0.371292	0	0.083987	-0.29625	0.162881	0.11948	0.133083	0	-0.10222	-0.08764	0.322601	-0.16583	-0.04316	0	-0.12433	-0.19664	-0.28657
ESYT2	0	0.620303	0.842695	0.844499	0.836567	0.816936	0.737071	0	0.48183	0.035483	0.803324	0.693717	-0.07771	0	-0.25455	-0.392	-0.43932	-0.40384	-0.79284	0	-0.23212	-0.31169	-0.18381
STIM1	0	0.344602	0.84298	1.60307	0.793497	0.438802	-0.3883	0	0.028965	-0.07041	0.283174	-0.0158	-0.18248	0	-0.33376	-0.0508	-0.79979	-0.42319		0	-0.27534	-0.43297	-0.46439
STIMATE	0	0.422177	0.316195	1.45415	1.28445	1.3248	1.10852	0	-0.07901	-0.01229	0.26456	0.203365	0.059272	0	-0.15198	-0.2333	-0.36195	-0.41027		0	-0.11633	-0.2529	-0.18728
VAPA	0	0.650861	0.956338	1.69124	1.31095	1.27908	1.32559	0	-0.22858	-0.24678	0.187129	-0.0046	-0.1246	0	-0.2246	-0.36765	-0.3774	-0.21722	-0.46399	0	-0.25287	-0.43753	-0.31234
VAPB	0	0.0582	0.742933	1.68466	1.30552	1.56653	0.981697	0	0.148057	0.206717	0.628239	0.34156	0.185009	0	-0.56919	-0.68331	-0.77609	-0.75421	-1.22585	0	-0.22507	-0.1341	-0.2959
STARD3	0	0.395872	0.778823	0.866212	0.687523	0.546638	0.752558	0	0.099604	-0.02481	0.726669	0.270349	0.282023	0	-0.33914	-0.51234	-0.4456	-0.65897	-1.05295	0	-0.1571	-0.41811	-0.32265
STARD3NL	0	0.158026	0.573413	0.839695	0.462971	0.606153	0.504172	0	-0.39639	0.164705	0.347588	0.310664	0.007133	0	-0.8797	-0.89219	-0.84111	-1.2187	-1.39129	0	-0.34379	-0.21734	-0.32408
NPC1	0	0.265699	0.983667	1.51722	0.856234	1.09945	1.14855	0	-0.61858	-0.63282	-0.44404	-0.74231	-0.37208	0	-0.0597	-0.05786	-0.13385	-0.26831	-0.55286	0	-0.32616	-0.15514	-0.41215
ANXA6	0	0.222373	0.611848	0.564213	0.200831	0.346812	0.241517	0	-0.44629	-0.07676	-0.15098	-0.03167	-0.1608	0	0.29168	-0.05363	0.015421	0.052314		0	-0.30821	-0.17954	-0.25201
ORP1L	0	-0.09952	0.292681	0.03777	-0.59578	-1.29885	-1.21341	0	0.062787	-0.12581	-0.00239	0.753988	0.153219	0	-0.04536	-0.12585	-0.37857	0.123587		0	-0.28552	-0.36844	-0.49519
ORP5	0	0.419514	0.132823	0.273662	0.124624	0.148373	0.503151	0	-0.12819	-0.14245	0.247565	-0.47653	0.019126	0	-0.19251	-0.298	-0.09067	-0.33048	-0.65695	0	-0.06349	-0.23385	-0.09098
ORP8	0	0.49125	0.962075	0.592455	0.735265	0.583695	0.957043	0	0.102185	0.192304	0.762883	0.489268	0.413553	0	-0.06108	-0.20268	-0.23258	-0.05167	-0.18083	0	-0.28492	-0.14587	-0.31405
CERT	0	0.410889	1.08641	1.17405	1.02073	0.93531	0.987271	0	0.343687	0.183739	0.065477	-0.03325	-0.13106	0	-0.02068	-0.1313	-0.24417	-0.30962	-0.43526	0	-0.27365	-0.16108	-0.13792
ANXA1	0	0.254852	0.508265	0.152316	-0.07383	0.055644	0.038018	0	0.017246	-0.3091	-0.35362	-0.35946	-0.07575	0	-0.34547	-0.32076	-0.29555	-0.34735	-0.40368	0	-0.14598	-0.29915	-0.31752
ESYT1	0	0.376272	0.309413	0.551225	0.393425	0.098455	0.371292	0	0.083987	-0.29625	0.162881	0.11948	0.133083	0	-0.10222	-0.08764	0.322601	-0.16583	-0.04316	0	-0.12433	-0.19664	-0.28657
ESYT2	0	0.620303	0.842695	0.844499	0.836567	0.816936	0.737071	0	0.48183	0.035483	0.803324	0.693717	-0.07771	0	-0.25455	-0.392	-0.43932	-0.40384	-0.79284	0	-0.23212	-0.31169	-0.18381
NIR3	0	0.312717	0.356772	1.36006	0.163207	0.179322	-0.17118	0	-0.12783	-0.32086	0.142047	-0.07033	-0.15415	0	-0.22648	-0.34994	-0.58658	-0.16917		0	-0.01569	-0.25296	-0.13711
ACBD5	0	0.530412	1.02067	1.71185	1.41838	1.48362	1.2108	0	-0.22936	-0.65773	-0.29706	-0.15363	-0.29807	0	-0.15718	-0.11698	-0.3813	-0.34218	-0.61111	0	-0.15892	-0.30247	-0.27487
SPASTIN	0	0.158013	0.966234	1.54541	0.867809	0.62222	0.20368	0	0.130478	-0.12721	0.069847	-0.3903	-0.25367	0	-0.04642	-0.06742	-0.26717	0.136843		0	0.002044	0.147207	-0.04297
IST1	0	-0.04235	1.00178	1.57136	0.932791	0.679306	0.462167	0	-0.18437	0.271801	-0.0155	0.03828	-0.06811	0	0.202415	-0.02775	-0.46626	-0.2076		0	0.009048	-0.09644	-0.15073
CHMP1B	0	0.410064	0.969118	1.54509	0.984833	1.06759	0.330677	0	-0.07928	0.068282	0.335606	0.404529	0.140211	0	-0.51431	-0.37768	-0.03832	0.322389		0	-0.14851	-0.05506	-0.15465
VAPA	0	0.650861	0.956338	1.69124	1.31095	1.27908	1.32559	0	-0.22858	-0.24678	0.187129	-0.0046	-0.1246	0	-0.2246	-0.36765	-0.3774	-0.21722	-0.46399	0	-0.25287	-0.43753	-0.31234
VAPB	0	0.0582	0.742933	1.68466	1.30552	1.56653	0.981697	0	0.148057	0.206717	0.628239	0.34156	0.185009	0	-0.56919	-0.68331	-0.77609	-0.75421	-1.22585	0	-0.22507	-0.1341	-0.2959
FIS1	0	0.093166	0.111262	0.310979	-0.03693	0.048941	0.077144	0	-0.45375	-0.63681	-0.04722	-0.17634	-0.29237	0	-0.08688	-0.11716	-0.14941	0.014557	-0.23463	0	-0.05567	-0.57661	-0.7007
MFF	0	0.430901	0.353413	0.639372	0.927752	1.10679	0.802375	0	-1.14822	0.208213	0.085301	-0.15743	0.094029	0	-0.26236	-0.31791	-0.40197	-0.46302	-0.43368	0	-0.19004	0.013508	-0.00109
TBC1D15	0	0.336703	0.804621	1.11802	0.70113	0.979764	0.858766	0	-0.14235	-0.51494	-0.36174	-0.53357	-0.1131	0	-0.01773	-0.00607	-0.21844	-0.07634	-0.13708	0	-0.13891	-0.30727	-0.21606
OPA1	0	0.214124	-0.0136	0.562626	0.445603	0.673664	0.469291	0	-0.9212	-0.42697	-0.79816	-0.14801	-0.82987	0	-0.7791	-0.79196	-0.66773	-0.9105	-1.16026	0	-0.2738	-0.37821	-0.37347
MIRO1	0	0.021277	0.204723	0.571496	0.738057	0.902449	0.731307	0	0.189682	-0.03077	0.743244	-0.30029	-0.07453	0	-0.04135	-0.25007	-0.26151	-0.00477		0	-0.38647	-0.30717	-0.38676
MIRO2	0	0.245659	-0.6017	0.874067	0.150017	0.472746	0.159875	0	-0.14389	0.106863	0.169366	-0.17013	-0.33844	0	-0.01911	-0.09976	-0.18265	-0.013		0	-0.45124	-0.52363	-0.59247
DRP1	0	0.188839	0.803468	1.33844	1.66146	1.40657	1.05503	0	0.271351	0.125594	0.189309	0.286843	0.235369	0	-0.75577	-0.89649	-0.49894	-0.9172	-1.31542	0	-0.34795	-0.39988	-0.28242
DNM2	0	0.300443	0.695622	0.758678	0.976787	0.894306	0.889671	0	-0.32422	-0.2694	-0.33135	-0.29775	-0.45459	0	-0.77087	-0.86209	-0.79636	-0.96082	-1.61574	0	-0.31015	-0.25727	-0.47879
INF2	0	0.06088	0.453772	0.673464	0.300785	-0.22951	-0.79059	0	-0.19498	0.186994	0.029546	0.233244	0.191215	0	-0.25177	0.012507	-0.55488	-0.10836		0	-0.15148	-0.09176	-0.27696
PTPIP51	0	0.486499	0.813052	1.57354	1.46716	1.65351	1.64858	0	-0.29087	-0.31854	0.255834	-0.04586	0.215134	0	-0.28836	-0.21225	-0.42921	-0.21805	-0.65397	0	-0.23	-0.16241	-0.39326
ATG14	0	0.270379	0.379651	1.37432	0.973393	1.14315	1.23267	0	0.244113	0.127111	0.015983	-0.16279	0.124971	0	0.031606	-0.31005	-0.41524	-0.46828		0	-0.27245	-0.17103	-0.38724
STX17	0	0.556991	0.874833	1.33573	0.982684	0.303171	0.306624	0	-0.07734	0.007312	0.324321	0.289361	-0.00951	0	0.04626	-0.12513	-0.18868	-0.1329		0	-0.23335	-0.33251	-0.63526
VAMP8	0	0.615388	0.769109	1.84166	2.02518	1.64657	1.2496	0	-0.35444	-0.43858	-0.40015	-0.2823	-0.32584	0	-0.47862	-0.46736	-0.36778	-0.53072	-0.65848	0	-0.45936	-0.48443	-0.4327
RAB7A	0	0.538464	1.10803	0.964402	0.369067	0.314085	0.263267	0	-0.27868	-0.30376	0.346338	0.285977	0.067137	0	-0.11066	-0.20037	-0.19399	-0.35564	-0.43119	0	-0.36338	-0.29686	-0.27905
ANXA1	0	0.254852	0.508265	0.152316	-0.07383	0.055644	0.038018	0	0.017246	-0.3091	-0.35362	-0.35946	-0.07575	0	-0.34547	-0.32076	-0.29555	-0.34735	-0.40368	0	-0.14598	-0.29915	-0.31752
MFN1	0	0.074899	0.724362	1.47049	1.02013	1.13394	0.943765	0	-0.47285	0.076794	0.333867	0.326284	-0.41084	0	0.001463	-0.15984	-0.16358	0.291788	-0.73913	0	-0.48978	-0.22987	-0.55875
MFN2	0	0.502412	0.773725	0.636581	0.443095	0.275504	0.387842	0	-0.58436	-0.53631	-0.52151	-0.57675	-0.59685	0	-0.15297	-0.25624	-0.2815	-0.14289	-0.60891	0	-0.16443	-0.26474	-0.59806
ACBD5	0	0.530412	1.02067	1.71185	1.41838	1.48362	1.2108	0	-0.22936	-0.65773	-0.29706	-0.15363	-0.29807	0	-0.15718	-0.11698	-0.3813	-0.34218	-0.61111	0	-0.15892	-0.30247	-0.27487
ACBD4	0	0.334622	0.709168	0.980676	0.316376	0.636754	0.237138	0	-0.42226	-0.1401	-0.66851	-0.29075	-0.52618	0	-0.89504	-0.99688	0.021456	-0.67437	-1.12542	0	-0.26859	-0.21977	-0.06829
VAPA	0	0.650861	0.956338	1.69124	1.31095	1.27908	1.32559	0	-0.22858	-0.24678	0.187129	-0.0046	-0.1246	0	-0.2246	-0.36765	-0.3774	-0.21722	-0.46399	0	-0.25287	-0.43753	-0.31234
VAPB	0	0.0582	0.742933	1.68466	1.30552	1.56653	0.981697	0	0.148057	0.206717	0.628239	0.34156	0.185009	0	-0.56919	-0.68331	-0.77609	-0.75421	-1.22585	0	-0.22507	-0.1341	-0.2959
STARD3	0	0.395872	0.778823	0.866212	0.687523	0.546638	0.752558	0	0.099604	-0.02481	0.726669	0.270349	0.282023	0	-0.33914	-0.51234	-0.4456	-0.65897	-1.05295	0	-0.1571	-0.41811	-0.32265
STARD3NL	0	0.158026	0.573413	0.839695	0.462971	0.606153	0.504172	0	-0.39639	0.164705	0.347588	0.310664	0.007133	0	-0.8797	-0.89219	-0.84111	-1.2187	-1.39129	0	-0.34379	-0.21734	-0.32408
NPC1	0	0.265699	0.983667	1.51722	0.856234	1.09945	1.14855	0	-0.61858	-0.63282	-0.44404	-0.74231	-0.37208	0	-0.0597	-0.05786	-0.13385	-0.26831	-0.55286	0	-0.32616	-0.15514	-0.41215
ANXA6	0	0.222373	0.611848	0.564213	0.200831	0.346812	0.241517	0	-0.44629	-0.07676	-0.15098	-0.03167	-0.1608	0	0.29168	-0.05363	0.015421	0.052314		0	-0.30821	-0.17954	-0.25201
ORP1L	0	-0.09952	0.292681	0.03777	-0.59578	-1.29885	-1.21341	0	0.062787	-0.12581	-0.00239	0.753988	0.153219	0	-0.04536	-0.12585	-0.37857	0.123587		0	-0.28552	-0.36844	-0.49519
Protrudin	0	0.158559	0.39015	0.86554	0.071708	-0.35375	-0.53643	0	-0.05836	0.043516	0.41914	0.24667	0.049158							0	-0.34124	-0.33487	-0.2731
PDZD8	0	0.162284	0.700622	1.21987	1.16294	0.360983	0.585013	0	-0.47399	-0.04382	-0.2352	-0.02796	-0.24127	0	0.048712	-0.07358	-0.25615	-0.11225		0	-0.1492	-0.3773	-0.14262
ANXA1	0	0.254852	0.508265	0.152316	-0.07383	0.055644	0.038018	0	0.017246	-0.3091	-0.35362	-0.35946	-0.07575	0	-0.34547	-0.32076	-0.29555	-0.34735	-0.40368	0	-0.14598	-0.29915	-0.31752
RAB9A	0	0.566059	1.99413	2.31611	2.66705	3.18581	2.81043	0	-0.13252	-0.26745	-0.02662	0.183736	-0.41846	0	0.338528	-0.12867	-0.36528	-0.12872		0	-0.31234	-0.26236	-0.32343
RAB7A	0	0.538464	1.10803	0.964402	0.369067	0.314085	0.263267	0	-0.27868	-0.30376	0.346338	0.285977	0.067137	0	-0.11066	-0.20037	-0.19399	-0.35564	-0.43119	0	-0.36338	-0.29686	-0.27905
RTN3	0	0.109756	0.308356	1.1946	0.338684	0.3369	-0.65747	0	0.138761	0.334623	0.785777	0.38907	0.299146	0	0.113988	0.115693	0.034768	-0.05163		0	-0.01933	0.001057	-0.07702
FIS1	0	0.093166	0.111262	0.310979	-0.03693	0.048941	0.077144	0	-0.45375	-0.63681	-0.04722	-0.17634	-0.29237	0	-0.08688	-0.11716	-0.14941	0.014557	-0.23463	0	-0.05567	-0.57661	-0.7007
TBC1D15	0	0.336703	0.804621	1.11802	0.70113	0.979764	0.858766	0	-0.14235	-0.51494	-0.36174	-0.53357	-0.1131	0	-0.01773	-0.00607	-0.21844	-0.07634	-0.13708	0	-0.13891	-0.30727	-0.21606
TMCC1	0	0.316413	0.271992	1.26476	0.954451	1.10849	1.25358	0	-0.28727	0.173654	0.511628	0.384477	0.098311	0	-0.22381	-0.09846	-0.23467	0.211233	-0.65315	0	-0.11477	-0.30108	-0.25626
CORO1C	0	0.324986	0.332751	0.143551	-0.2237	-0.0656	-0.3934	0	-0.37881	0.042906	0.121943	0.330785	-0.09565	0	-0.47313	-0.46333	-0.38674	-0.42983	-0.47664	0	-0.22964	-0.20572	-0.23375
VAPA	0	0.650861	0.956338	1.69124	1.31095	1.27908	1.32559	0	-0.22858	-0.24678	0.187129	-0.0046	-0.1246	0	-0.2246	-0.36765	-0.3774	-0.21722	-0.46399	0	-0.25287	-0.43753	-0.31234
VAPB	0	0.0582	0.742933	1.68466	1.30552	1.56653	0.981697	0	0.148057	0.206717	0.628239	0.34156	0.185009	0	-0.56919	-0.68331	-0.77609	-0.75421	-1.22585	0	-0.22507	-0.1341	-0.2959
MOSPD2	0		0.43478	0.476294	0.986934	0.967061		0	-0.47184	0.484128	0.507934	0.628284		0	-0.40898	-0.33114	-0.11079	-0.10439		0	-0.34291	-0.19835	-0.31472
GSK3B	0	0.008627	0.182255	1.41847	1.09965	1.01182	0.718368	0	-0.25606	0.301947	-0.50465	-0.36737	-0.264	0	-0.0944	-0.23289	-0.27746	-0.2022		0	-0.34114	-0.1611	-0.3166
EGFR	0	0.358024	-0.36166	-1.16791	-2.35701	-2.48048	-2.48672	0	-0.03344	-0.64318	-0.05151	-0.20101	-0.3317	0	-0.22153	-0.35287	-0.42941	-0.14655	-0.41063	0	-0.17532	-0.15586	-0.80721
PTPN1	0	0.608979	0.845236	0.730345	0.613142	0.829226	0.570072	0	-0.23008	-0.39662	-0.41984	-0.22166	-0.48833	0	-0.42066	-0.53567	-0.53253	-0.59682	-1.13355	0	-0.06845	-0.2041	-0.23313
ANXA1	0	0.254852	0.508265	0.152316	-0.07383	0.055644	0.038018	0	0.017246	-0.3091	-0.35362	-0.35946	-0.07575	0	-0.34547	-0.32076	-0.29555	-0.34735	-0.40368	0	-0.14598	-0.29915	-0.31752
BAP31	0	0.301443	0.49078	0.971717	0.459203	0.842399	0.765164	0	-0.65742	-0.05845	-0.14747	0.167686	-0.09433	0	-0.42318	-0.452	-0.30539	-0.43478	-0.72982	0	-0.24792	-0.30218	-0.10598
PACS2	0	0.253853	0.068846	-0.39799	-0.44696	-2.80947	-2.30195	0	-0.36242	-0.6087	0.332522	0.219884	0.192511	0	-0.36517	-0.63525	-0.67457	-0.68335	-0.54273	0	-1.08776	-1.34267	-1.47785
FIS1	0	0.093166	0.111262	0.310979	-0.03693	0.048941	0.077144	0	-0.45375	-0.63681	-0.04722	-0.17634	-0.29237	0	-0.08688	-0.11716	-0.14941	0.014557	-0.23463	0	-0.05567	-0.57661	-0.7007
VAPB	0	0.0582	0.742933	1.68466	1.30552	1.56653	0.981697	0	0.148057	0.206717	0.628239	0.34156	0.185009	0	-0.56919	-0.68331	-0.77609	-0.75421	-1.22585	0	-0.22507	-0.1341	-0.2959
ORAI1	0	0.277934	0.658933	0.113411		-0.13817	0.104337	0	0.10179	0.069176	0.675783	0.693772		0	-0.11077	-0.20077	-0.33467	0.224757	-0.35159
ESYT1	0	0.376272	0.309413	0.551225	0.393425	0.098455	0.371292	0	0.083987	-0.29625	0.162881	0.11948	0.133083	0	-0.10222	-0.08764	0.322601	-0.16583	-0.04316	0	-0.12433	-0.19664	-0.28657
ESYT2	0	0.620303	0.842695	0.844499	0.836567	0.816936	0.737071	0	0.48183	0.035483	0.803324	0.693717	-0.07771	0	-0.25455	-0.392	-0.43932	-0.40384	-0.79284	0	-0.23212	-0.31169	-0.18381
MIC60	0	0.45716	0.453365	1.05019	0.962819	0.981695	1.06797	0	-0.4707	-0.18336	0.192366	-0.00932	-0.26443	0	-0.35261	-0.35411	-0.42229	-0.31818	-0.56778	0	-0.26203	-0.2337	-0.24978
SAMM50	0	0.571673	0.556531	1.04588	1.23816	1.5575	1.65176	0	-0.18695	-0.22044	0.237927	0.260539	-0.11919	0	-0.63735	-0.69928	-0.68419	-0.96511	-1.18126	0	-0.35082	-0.49019	-0.18775
MTX1	0	0.206519	0.471214	1.40694	1.32966	1.53328	1.69551	0	-0.37811	0.159993	0.077864	0.398481	0.260212	0	-0.0271	-0.11144	-0.18448	0.002301	-0.19878	0	-0.28767	-0.23169	-0.42349
MTX2	0	0.341092	0.287748	1.18319	1.27822	1.41253	1.71579	0	-0.03659	0.223502	0.688177	0.321152	0.229781	0	-0.00718	-0.06405	-0.18379	-0.16703	-0.27346	0	-0.16869	-0.17416	-0.23333
MIC26	0	0.227608	0.697565	1.4931	1.2091	1.64487	1.47029	0	-0.04652	-0.25297	-0.10581	-0.13922	-0.06848	0	-0.24872	-0.44783	-0.34052	-0.41019	-0.58754	0	-0.06778	-0.18611	-0.15002
MIC19	0	0.000897	0.537822	1.19128	1.27065	1.43478	1.39797	0	-0.25905	-0.21641	0.049678	-0.09445	-0.04781	0	-0.29295	-0.07872	-0.33481	-0.19269	-0.26899	0	-0.38084	-0.30914	-0.49074
MIC25	0	0.223619	0.230113	0.490252	0.235543	0.39648	0.577647	0	-0.48853	-0.35661	-0.02749	-0.36115	-0.29109	0	-0.22533	-0.15032	-0.34503	-0.25881	-0.24374	0	-0.32636	-0.35978	-0.35758
MIC2	0	0.786551	0.506543	-0.14551	-2.10648	-1.2166	-1.14104	0	-0.74087	0.123953	0.214835	0.032671	-0.48862	0	-0.65129	-0.98635	-0.46547	-0.71478	-0.8916	0	0.381971	-0.17465	0.604269
OPA1	0	0.214124	-0.0136	0.562626	0.445603	0.673664	0.469291	0	-0.9212	-0.42697	-0.79816	-0.14801	-0.82987	0	-0.7791	-0.79196	-0.66773	-0.9105	-1.16026	0	-0.2738	-0.37821	-0.37347
MIRO1	0	0.021277	0.204723	0.571496	0.738057	0.902449	0.731307	0	0.189682	-0.03077	0.743244	-0.30029	-0.07453	0	-0.04135	-0.25007	-0.26151	-0.00477		0	-0.38647	-0.30717	-0.38676
MIRO2	0	0.245659	-0.6017	0.874067	0.150017	0.472746	0.159875	0	-0.14389	0.106863	0.169366	-0.17013	-0.33844	0	-0.01911	-0.09976	-0.18265	-0.013		0	-0.45124	-0.52363	-0.59247
HSPA9	0	0.238345	1.12493	2.33613	2.16724	2.16095	1.96981	0	-0.50432	-0.23508	0.008604	-0.10872	-0.13707	0	-0.48603	-0.54917	-0.49084	-0.43677	-0.65166	0	-0.15049	-0.10549	-0.219
PTPIP51	0	0.486499	0.813052	1.57354	1.46716	1.65351	1.64858	0	-0.29087	-0.31854	0.255834	-0.04586	0.215134	0	-0.28836	-0.21225	-0.42921	-0.21805	-0.65397	0	-0.23	-0.16241	-0.39326
RRBP1	0	0.321381	0.408113	-0.16295	-0.76834	-1.09569	-1.51483	0	0.373889	-0.21816	0.542707	-0.27998	-0.00409	0	-0.03291	-0.15647	-0.72034	-0.37727		0	-0.09361	-0.01853	-0.45097
SYNJ2BP	0	0.705653	1.0377	1.62398	1.37468	0.935106	0.487627	0	-0.35146	-0.11997	0.512514	-0.23586	-0.29783	0	-0.15684	0.017658	-0.34963	-0.16051		0	-0.30482	-0.29238	-0.25719

## Sheet: Figure 1D
Figure 1D. MCS-PRM data grouped by primary MCS localization for each infection.
	HCMV, time	ER-Mito																															Mito OMM-IMM
	M	0.552244	0.72705	0.530515	0.464629	0.487483	0.707679	0.527393	0.928319	0.638245	0.594764	0.492716	0.623815	0.912592	0.71061	0.844192	0.31046	0.436625	0.876558	0.602489	0.656451	1.3978	0.5546	0.620797	0.406739	0.831751	1.19157	0.511944	0.46277	0.488153	0.829703		0.597512	0.489027	0.477239	0.504711	0.470069	0.527588	0.794997	1.05617	0.776822	0.71061	0.844192
	8	0.581672	1.02992	0.887437	0.642235	0.66279	0.765542	0.491608	0.990246	0.860403	0.751108	0.56162	0.768242	0.951926	0.721168	1.0009	0.366231	0.61173	1.29717	0.606102	0.808995	1.66672	0.668917	0.913315	0.623112		1.4889	0.834921	0.726598	0.508248			0.820286	0.726814	0.550686	0.639325	0.5504	0.527916	0.928286	1.82183	0.901113	0.721168	1.0009
	24	0.912401	1.24302	1.05967	0.756317	1.06972	0.876463	0.732603	1.00274	0.815409	1.03887	0.859932	1.01032	1.2499	0.818953	0.556304	0.677084	0.767117	1.16355	0.683617	0.922448	1.46612	0.72155	1.13841	0.693171	0.933806	1.58115	1.051	0.89795	0.81696	1.12151		0.818132	0.719226	0.661585	0.616117	0.762342	0.765941	0.932474	1.50043	0.769535	0.818953	0.556304
	48	1.53036	1.1303	1.0172	1.19228	1.14072	0.997283	0.990938	1.15162	0.994164	1.29093	1.24597	1.05546	1.45549	1.05601	1.54725	1.56766	1.29955	1.38544	1.61046	1.28741	1.06081	1.43778	1.56691	1.45784	1.62876	1.06431	1.57794	1.49445	1.56924	1.15426		1.23733	1.00966	1.26551	1.14609	1.32322	1.20477	1.11672	0.954838	1.14733	1.05601	1.54725
	72	1.12001	0.988438	1.03368	1.16968	1.21817	1.17979	1.38282	0.904856	1.21414	0.966954	1.55863	1.22771	1.12414	1.18525	0.9367	1.39448	1.20717	0.905367	1.29115	0.902477	1.0254	1.08893	1.22678	1.6556	1.84631	0.699559	1.32753	1.14816	1.20659	1.64445		1.16462	1.1536	1.19951	1.22412	1.08677	1.27292	0.93599	0.245255	1.05794	1.18525	0.9367
	96	1.21194	0.880033	1.24733	1.41601	1.15168	1.2138	1.4548	0.960351	1.37456	1.17296	1.30622	1.15949	0.778373	1.3283	1.17153	1.38841	1.37361	0.777152	1.21489	1.17704	0.199393	1.2249	0.765973	1.27345	1.66501	0.55755	0.978853	1.12307	1.44586	1.62195		1.17996	1.43942	1.38134	1.34356	1.47	1.42629	1.04645	0.454462	1.23912	1.3283	1.17153
	120	1.06227	0.951298	1.19258	1.29386	1.35453	1.29019	1.488	0.979309	1.11308	1.0786	1.02374	1.15577	0.527575	1.17971	0.943123	1.21613	1.36893	0.594766	0.991286	1.11568	0.283457	1.30332	0.767808	0.967124		0.416974	0.717816	1.15987	0.963998			1.25267	1.5366	1.54574	1.65786	1.30246	1.39036	1.18647	0.478898	1.07545	1.17971	0.943123
	HSV-1, time	ER-Mito																															Mito OMM-IMM
	M	0.982525	1.35	1.20054	1.16458	0.865342	1.36583	1.12235	1.20769	1.06547	1.23697	0.892533	1.18801	0.944902	0.91532	1.03695	1.10961	1.03249	0.777971	1.11462	1.06933	0.999959	0.956726	0.934509	1.22106	0.938302	0.932694	1.0357	1.03012	0.819625	0.981682		1.08906	1.00666	0.935752	0.833851	1.08006	1.06928	1.14757	1.04935	1.33874	0.91532	1.03695
	2	0.707947	0.900378	0.816378	0.813934	0.86543	0.979996	1.25821	0.881786	0.480719	1.12075	1.07723	0.948901	0.825451	1.04393	0.938521	0.782265	0.843966	1.37123	0.933354	0.677965	0.777825	1.13311	0.885728	0.955078	0.918701	1.20862	0.811772	0.879187	0.908207	0.707835		0.785883	0.884305	0.720011	0.812969	1.04579	0.893531	0.817928	0.62791	0.706944	1.04393	0.938521
	6	1.03624	0.930867	0.825109	0.815952	0.745753	0.954465	0.86643	0.776704	1.23089	0.865664	0.973715	0.985656	1.07567	0.896006	1.11668	0.942764	0.827934	0.861792	1.37412	1.02688	0.655759	1.04485	0.939257	0.900973	1.18987	0.801799	0.953056	0.868166	0.945895	1.37312		0.959077	0.864015	1.0455	0.973575	0.906353	0.920332	0.896248	1.1435	0.995781	0.896006	1.11668
	12	1.23836	0.940465	1.09604	1.21348	1.35864	0.818458	1.06827	1.1688	1.13037	0.962643	1.01768	0.944226	0.964453	1.53219	1.16612	1.11624	1.23282	1.42798	0.785622	0.965424	1.25916	0.967384	1.17007	0.925294	1.04078	1.35866	1.47746	1.17279	1.26687	1.39596		1.2444	1.18714	0.987643	1.34354	1.00369	1.10674	1.12591	1.21785	0.769885	1.53219	1.16612
	18	1.23187	0.905136	1.1047	1.11334	1.0175	0.939048	1.11076	1.06874	0.955323	0.854555	1.08886	0.966473	1.11071	0.74332	0.921607	1.02906	1.00019	0.677524	0.86405	1.20113	1.16459	0.854637	1.14206	1.00405	1.04923	0.768171	0.879493	1.02685	1.03857	1.51741		1.08205	1.2059	1.23343	1.04175	0.980711	1.00152	0.893432	1.07339	1.2082	0.74332	0.921607
	24	0.739043	0.892613	0.82893	1.02186	1.0336	0.722065	0.709385	0.986153	1.13723	1.14371	1.0507	0.866918	1.07882	0.869232	0.82012	1.00904	1.19853	0.883504	0.928232	1.00165	1.1427	1.0433	0.92837	0.974203		0.930054	0.842518	0.944891	0.931769			0.906672	0.926829	1.12071	0.977821	1.03	1.03442	0.937889	0.74788	0.753147	0.869232	0.82012
	Infl. A, time	ER-Mito																															Mito OMM-IMM
	M	1.0391	1.15021	1.52873	1.09178	1.63832	1.04536	1.04605	1.0579	1.22711	1.04871	1.5733	1.65258	1.12124	1.07207	1.04155	1.3324	1.20285	1.12346	1.11681	1.2807	1.37552	1.17173	1.05715	1.31254	1.09973	1.18337	1.09224	1.19491	1.50221	1.12979		1.2403	1.53695	1.05587	1.07949	1.24503	1.13732	1.14974	1.48237	1.57575	1.07207	1.04155
	2	1.04016	1.0345	0.996638	1.02041	0.999273	0.950728	1.14044	0.996071	1.02306	1.0359	0.931753	0.968522	0.941691	1.04178	1.02784	0.951316	0.984934	0.850542	1.04608	0.955119	1.06791	1.19768	1.09159	0.941962	1.24234	1.15668	0.979727	1.02264	1.01248	0.850905		0.971365	0.988095	1.03622	1.07413	1.04787	0.928314	0.983487	0.94384	0.918236	1.04178	1.02784
	6	0.930126	0.963038	0.929571	0.936922	0.909212	1.0387	0.683912	0.975388	0.984425	1.04431	0.845162	0.909176	1.131	0.901458	0.971962	0.91058	1.03829	0.977563	0.950328	0.936228	0.885598	0.945129	0.969324	0.949343	0.966067	1.06174	1.10569	0.926109	0.935475	0.898078		0.970356	0.946576	0.977376	1.03262	0.912785	1.07692	1.03598	0.748232	0.910084	0.901458	0.971962
	12	0.927718	0.94632	1.01089	1.10207	1.09147	0.932436	0.85167	0.953824	0.928703	0.901363	1.11331	0.951554	0.763242	0.894341	0.917694	0.948152	0.893321	0.86794	0.92142	1.03637	0.861788	0.878674	0.92755	1.01718	0.753551	0.71825	0.857175	0.919867	0.877209	1.04627		0.92556	0.956525	0.929128	0.950373	0.983272	0.901765	0.905178	1.07359	0.991924	0.894341	0.917694
	18	1.27202	1.04175	0.841421	0.906743	0.724267	1.06286	1.18604	1.06863	0.890224	0.994661	0.833119	0.849037	1.04011	1.06854	1.03221	0.984363	1.03412	1.14015	0.970757	0.947472	0.856556	0.846952	0.964117	0.908554	0.955056	0.911071	0.977234	1.02789	0.890614	1.05093		0.994826	0.787282	1.05755	0.961475	0.936915	0.995121	0.960926	0.903204	0.838298	1.06854	1.03221
	24	0.622529	0.754182	0.594583	0.913299	0.533769	0.907351	1.11115	0.899112	0.908516	0.953657	0.632165	0.539234	1	1	1	0.848138	0.764445	1	1	0.772235	0.944253	1	1	0.831555	1	1	1	0.866286	0.642261	1		0.836776	0.67774	0.919963	0.893098	0.828537	0.943862	0.971017	0.79902	0.705039	1	1
	HCoV-OC43, time	ER-Mito																															Mito OMM-IMM
	M	1.24033	1.17575	1.19733	1.06022	1.13869	1.18171	1.16294	1.21222	1.03215	1.11471	1.1855	1.19375	1.09196	1.20799	1.2774	1.08887	1.13817	1.14967	1.08906	1.11955	1.76517	1.15979	1.21607	1.25181	1.15359	1.09696	1.15714	1.17226	1.12006	1.16659		1.14474	1.19262	1.18201	1.10267	1.07394	1.22069	1.18775	0.887305	1.18635	1.20799	1.2774
	3	0.883281	1.0491	0.890364	0.930752	0.944792	0.936142	0.935981	1.16634	0.904759	1.01239	0.931451	0.962831	0.983123	0.924115	0.934307	0.981009	0.970443	0.907565	0.943983	0.942785	0.830499	0.960209	1.03446	0.91045	0.947732	1.02805	0.936757	0.983789	0.958265	0.919801		0.954609	0.935176	0.968333	0.980983	1.02465	0.937478	0.947287	1.15627	0.981275	0.924115	0.934307
	6	1.05764	0.97864	1.05397	1.01674	0.946513	0.913502	0.957266	0.81284	1.04186	0.900878	0.898517	0.998775	1.02467	0.976331	0.888582	1.01209	1.01699	1.0282	1.07709	0.907988	0.695989	1.03014	0.965745	0.894763	1.01722	1.08296	0.944869	0.865595	1.02064	1.01674		0.973544	0.849063	1.00665	0.977276	0.943959	0.98525	0.925596	0.786135	0.912768	0.976331	0.888582
	12	0.842045	0.776749	0.878717	0.987012	0.990113	0.960877	0.94232	0.745845	1.03137	0.95967	0.974733	0.856616	0.901225	0.923927	0.847179	0.935515	0.866608	0.923133	0.938063	1.04026	0.633736	0.886769	0.782938	0.927427	0.875652	0.802482	0.968199	0.944057	0.912358	0.937944		0.962752	1.04709	0.881331	0.938005	0.967869	0.868717	0.927005	1.34889	0.915772	0.923927	0.847179

## Sheet: Figure 2B
Figure 2B. ER-mito contact linescans
	MOCK				120 HPI
		pixel intensity				pixel intensity
	x position (µm)	Mito	ER		x position (µm)	Mito	ER
	1.235	0.669328	0.329355		0	0.016178	0.099033
	1.3	0.555302	0.434706		0.06701	0.021729	0.163166
	1.365	0.465646	0.546224		0.13402	0.024023	0.276322
	1.43	0.417812	0.641335		0.20103	0.020156	0.415652
	1.495	0.367796	0.722534		0.26804	0.019477	0.533516
	1.56	0.349621	0.793484		0.33505	0.025697	0.575055
	1.625	0.311973	0.850477		0.40206	0.026898	0.551027
	1.69	0.307303	0.911402		0.46907	0.03187	0.498717
	1.755	0.32304	0.985195		0.53608	0.030503	0.471772
	1.82	0.37515	1		0.60309	0.028136	0.465385
	1.885	0.416045	0.954545		0.6701	0.023248	0.440317
	1.95	0.427698	0.832901		0.73711	0.022771	0.403192
	2.015	0.462573	0.719794		0.80412	0.038312	0.341756
	2.08	0.514311	0.598195		0.87113	0.076072	0.267632
	2.145	0.576278	0.49057		0.93814	0.141346	0.190092
	2.21	0.623499	0.403373		1.00515	0.25388	0.117771
	2.275	0.692937	0.302879		1.07217	0.429238	0.062601
	2.34	0.736927	0.230418		1.13918	0.615291	0.037736
	2.405	0.748623	0.172668		1.20619	0.783914	0.03819
	2.47	0.730061	0.151679		1.2732	0.916943	0.050585
	2.535	0.722706	0.116792		1.34021	0.981943	0.062788
	2.6	0.73322	0.06167		1.40722	1	0.069492
	2.665	0.748447	0.031993		1.47423	0.942794	0.068613
	2.73	0.738043	0.009033		1.54124	0.872952	0.058398
	2.795	0.703458	0.008041		1.60825	0.740697	0.086769
	2.86	0.68732	0		1.67526	0.577731	0.165051
	2.925	0.677207	0.021203		1.74227	0.406873	0.348853
	2.99	0.654516	0.058674		1.80928	0.276122	0.564437
	3.055	0.607294	0.121921		1.87629	0.195345	0.723255
	3.12	0.559912	0.199848		1.9433	0.197401	0.720334
	3.185	0.519222	0.290609		2.01031	0.278123	0.574093
	3.25	0.45875	0.373892		2.07732	0.399891	0.41224
	3.315	0.419081	0.474386		2.14433	0.554413	0.311013
	3.38	0.389363	0.593334		2.21134	0.731752	0.284153
	3.445	0.398556	0.700848		2.27835	0.865591	0.295841
	3.51	0.405853	0.761333		2.34536	0.892106	0.310412
	3.575	0.418045	0.775064		2.41237	0.854189	0.28251
	3.64	0.466609	0.745441		2.47938	0.826393	0.266553
	3.705	0.562875	0.670494		2.54639	0.768775	0.281767
	3.77	0.697614	0.56772		2.6134	0.693219	0.338012
	3.835	0.776444	0.470594		2.68041	0.558942	0.429171
	3.9	0.825613	0.424656		2.74742	0.447552	0.499418
	3.965	0.865998	0.389111		2.81443	0.323749	0.634186
	4.03	0.919128	0.369949		2.88144	0.241208	0.758053
	4.095	0.962183	0.338775		2.94845	0.196819	0.876147
	4.16	0.962833	0.315181		3.01546	0.181534	0.972953
	4.225	0.981044	0.298392		3.08247	0.166911	0.990372
	4.29	1	0.274068		3.14948	0.14882	1
	4.355	0.99811	0.246891		3.2165	0.139211	0.970726
	4.42	0.962651	0.223169		3.28351	0.134332	0.977422
	4.485	0.917925	0.205085		3.35052	0.144847	0.962396
	4.55	0.88164	0.198728		3.41753	0.187457	0.916852
	4.615	0.83199	0.196081		3.48454	0.273326	0.769497
	4.68	0.781346	0.207342		3.55155	0.388805	0.57261
	4.745	0.73614	0.244015		3.61856	0.517905	0.406299
	4.81	0.705677	0.292335		3.68557	0.630001	0.326716
	4.875	0.696361	0.337518		3.75258	0.743134	0.310547
	4.94	0.658098	0.389935		3.81959	0.850703	0.339917
	5.005	0.617459	0.457877		3.8866	0.95563	0.391072
	5.07	0.55841	0.531372		3.95361	0.985139	0.435708
	5.135	0.492415	0.592118		4.02062	0.964927	0.454424
	5.2	0.428049	0.613908		4.08763	0.890608	0.44071
	5.265	0.350606	0.60839		4.15464	0.791624	0.444671
	5.33	0.344834	0.576338		4.22165	0.669521	0.488347
	5.395	0.324523	0.573473		4.28866	0.501837	0.599084
	5.46	0.30909	0.571932		4.35567	0.362966	0.703287
	5.525	0.246861	0.559668		4.42268	0.24311	0.763771
	5.59	0.214064	0.52944		4.48969	0.172653	0.769614
	5.655	0.172483	0.512249		4.5567	0.122849	0.746694
	5.72	0.137439	0.513107		4.62371	0.088624	0.703473
	5.785	0.123372	0.501015		4.69072	0.072782	0.680538
	5.85	0.139942	0.503504
	5.915	0.13911	0.514601
	5.98	0.120657	0.554529
	6.045	0.099382	0.616761
	6.11	0.100718	0.701376
	6.175	0.129515	0.727213
	6.24	0.179195	0.692005
	6.305	0.25512	0.600293
	6.37	0.338166	0.499795
	6.435	0.415871	0.401631
	6.5	0.445632	0.327154
	6.565	0.409421	0.281093
	6.63	0.357077	0.252736
	6.695	0.355261	0.231457
	6.76	0.367927	0.221022
	6.825	0.388693	0.206194
	6.89	0.412354	0.198794
	6.955	0.449784	0.191973
	7.02	0.467375	0.177621
	7.085	0.435213	0.154622
	7.15	0.389946	0.119361
	7.215	0.360784	0.091143
	7.28	0.364147	0.070545
	7.345	0.428689	0.056845
	7.41	0.508759	0.044643
	7.475	0.632999	0.041805
	7.54	0.768126	0.05437
	7.605	0.892796	0.069768
	7.67	0.975061	0.087522
	7.735	0.994265	0.103958
	7.8	0.975609	0.130282
	7.865	0.899801	0.174217
	7.93	0.790948	0.230223
	7.995	0.670342	0.320409
	8.06	0.555615	0.437411
	8.125	0.460019	0.577154
	8.19	0.354801	0.694325
	8.255	0.284583	0.77917
	8.32	0.226592	0.828988
	8.385	0.196962	0.841191
	8.45	0.18755	0.828
	8.515	0.215611	0.786873
	8.58	0.256258	0.71083
	8.645	0.286603	0.602486
	8.71	0.330097	0.469268
	8.775	0.377011	0.343031
	8.84	0.412383	0.239256
	8.905	0.406729	0.171152
	8.97	0.410704	0.121426
	9.035	0.405007	0.084135
	9.1	0.421102	0.051923
	9.165	0.4309	0.044558
	9.23	0.451222	0.059893
	9.295	0.430477	0.075176
	9.36	0.406838	0.098151
	9.425	0.389962	0.115604
	9.49	0.389116	0.159673
	9.555	0.318173	0.215758
	9.62	0.23763	0.281903
	9.685	0.175503	0.340548
	9.75	0.142159	0.37324
	9.815	0.103599	0.383807
	9.88	0.053269	0.386926
	9.945	0.013169	0.371435
	10.01	0	0.365518
	10.075	0.022574	0.342659
	10.14	0.049074	0.32189
	10.205	0.058297	0.291364
	10.27	0.068344	0.259382
	10.335	0.081046	0.227299
	10.4	0.106219	0.200942
	10.465	0.139599	0.191564
	10.53	0.187017	0.182946
	10.595	0.224308	0.179247
	10.66	0.244751	0.179841
	10.725	0.25717	0.19645
	10.79	0.291252	0.232379
	10.855	0.343389	0.289615
	10.92	0.38732	0.369461
	10.985	0.412215	0.43782
	11.05	0.417745	0.465311
	11.115	0.413258	0.46727
	11.18	0.419285	0.465486
	11.245	0.429543	0.479913
	11.31	0.464171	0.515788
	11.375	0.474561	0.560311
	11.44	0.478435	0.603911
	11.505	0.468149	0.594775
	11.57	0.487738	0.566709
	11.635	0.544123	0.541701
	11.7	0.580159	0.504752
	11.765	0.575089	0.465916
	11.83	0.552595	0.428644
	11.895	0.501551	0.41827
	11.96	0.429273	0.429463

## Sheet: Figure 2D
Figure 2D. MENC phenotype quant in fixed images, fraction of phenotypic mitochondria / cell
	M
Tubule crossing	0.6	0.555556	0.6	0.55	0.615385	0.714286	0.555556	0.882353	0.85	0.714286	0.75	0.875	0.75		0.8	0.941176	0.6	0.9	0.833333	0.85	0.5	0.65	0.928571	1	0.95	1	0.9	0.866667	0.95	0.6	0.35	0.8	0.842105	0.8	0.8	0.5625	0.722222	0.176471	0.7	1	1	0.764706
Encapsulation	0.15	0.333333	0.1	0.05	0.230769	0.142857	0.111111	0.0588235	0.05	0.0714286	0.05	0.0625	0.2		0.1	0	0.3	0	0.0833333	0.15	0.5	0.3	0	0	0.05	0	0.1	0.133333	0.05	0.4	0.5	0.2	0.157895	0.15	0.133333	0.375	0.222222	0.764706	0.3	0	0	0.176471
Both	0.25	0.111111	0.3	0.4	0.153846	0.142857	0.333333	0.0588235	0.1	0.214286	0.2	0.0625	0.05		0.1	0.0588235	0.1	0.1	0.0833333	0	0	0.05	0.0714286	0	0	0	0	0	0	0	0.15	0	0.0526316	0.05	0.0666667	0.0625	0.0555556	0.0588235	0	0	0	0.0588235

## Sheet: Figure 2F
Figure 2F. Live-cell movie quantification of ER-mitochondria contact phenotypes, fraction of phenotypic mito / cell tracked for movie duration.
MOCK
Stable Crossings	0.35	0.470588	0.0555556	0.4	0.05	0.6875	0.4	0.625	0.6	0.444444	0.35	0.45	0.571429	0.6	0.142857	0.5625	0.3	0.3	0.5	0.333333	0.333333	0.526316
Dynamic Crossings	0.15	0.176471	0	0	0	0	0	0	0.2	0	0.15	0.05	0.047619	0.333333	0.785714	0.3125	0.3	0.25	0.166667	0.333333	0.4	0.157895
Stable Encap	0	0.0588235	0.5	0.25	0.15	0.0625	0.05	0.125	0.15	0.444444	0.05	0.15	0.142857	0	0	0.0625	0.15	0.2	0.166667	0.0666667	0.133333	0.210526
Dynamic Encap	0	0	0	0	0.05	0	0	0	0	0	0	0	0	0	0	0.0625	0	0	0	0	0	0
Stable Both	0.45	0.117647	0.444444	0.35	0.6	0.25	0.55	0.25	0.05	0.111111	0.35	0.25	0.238095	0	0.0714286	0	0.2	0.15	0.0833333	0.2	0.133333	0.0526316
Dynamic Both	0.05	0.176471	0	0	0.15	0	0	0	0	0	0.1	0.1	0	0.0666667	0	0	0.05	0.1	0.0833333	0.0666667	0	0.0526316
24 HPI
Stable Crossings	0.5	0.388889	0.5	0.9	0.6	0.55	0.47619	0.4	0.333333	0.1	0	0.588235	0.0555556	0.35	0.0714286	0.526316	0.130435	0	0.583333	0.181818	0.05	0.2
Dynamic Crossings	0	0	0.05	0	0.05	0	0.047619	0.1	0.0666667	0.45	0.7	0	0	0.4	0.714286	0.157895	0.565217	0.777778	0.333333	0.181818	0.25	0.6
Stable Encap	0.1	0.111111	0.1	0	0.1	0.15	0.0952381	0.15	0.133333	0.05	0.05	0.176471	0.833333	0.1	0	0	0	0.111111	0.0833333	0.363636	0.2	0
Dynamic Encap	0	0	0	0	0	0	0.047619	0	0	0.05	0.1	0.0588235	0	0.05	0	0	0.0434783	0	0	0.0909091	0.05	0.05
Stable Both	0.4	0.5	0.35	0.1	0.25	0.3	0.333333	0.25	0.466667	0.05	0.1	0.176471	0.0555556	0	0.0714286	0.210526	0.130435	0	0	0	0.15	0.05
Dynamic Both	0	0	0	0	0	0	0	0.1	0	0.3	0.05	0	0.0555556	0.1	0.142857	0.105263	0.130435	0.111111	0	0.181818	0.3	0.1
48 HPI
Stable Crossings	0.3	0.15	0	0.1	0.0666667	0.05	0.35	0.2	0.3	0.05	0	0.2	0	0	0	0	0.133333	0.0625	0	0	0	0.1	0	0.0714286	0	0.2	0.0833333	0
Dynamic Crossings	0.2	0.2	0	0.05	0	0	0.2	0.05	0	0.1	0	0	0	0	0	0.176471	0	0	0.15	0	0	0.1	0.117647	0.285714	0.933333	0	0.333333	0.117647
Stable Encap	0.15	0.15	0.733333	0.55	0.533333	0.65	0.2	0.45	0.2	0.5	0.6	0.3	0.8	0.9	1	0.647059	0.4	0.75	0.45	0.8125	0.9	0.8	0.647059	0.357143	0.0666667	0.7	0.416667	0.823529
Dynamic Encap	0	0	0	0	0	0.05	0	0	0	0.05	0.05	0.05	0.05	0	0	0	0.0666667	0.125	0.15	0	0.1	0	0.0588235	0.0714286	0	0	0	0.0588235
Stable Both	0.35	0.4	0.266667	0.25	0.4	0.2	0.2	0.25	0.4	0.2	0.25	0.45	0.1	0	0	0.117647	0.133333	0	0.1	0.0625	0	0	0.0588235	0	0	0	0.166667	0
Dynamic Both	0	0.1	0	0.05	0	0.05	0.05	0.05	0.1	0.1	0.1	0	0.05	0.1	0	0.0588235	0.266667	0.0625	0.15	0.125	0	0	0.117647	0.214286	0	0.1	0	0
72 HPI
Stable Crossings	0.1	0	0	0.15	0	0.1	0.55	0	0	0	0	0	0	0.0526316	0.1	0.05	0	0	0.05	0	0	0
Dynamic Crossings	0	0	0	0.1	0	0	0	0	0	0.05	0	0	0	0	0	0.1	0	0	0	0	0	0
Stable Encap	0.6	0.6	0.7	0.35	0.9	0.4	0.15	1	0.533333	0.6	0.8	0.8	0.85	0.421053	0.4	0.35	0.5625	0.7	0.6	0.9	0.7	0.894737
Dynamic Encap	0	0	0.05	0.05	0.1	0	0	0	0	0.05	0	0.1	0.1	0	0.15	0.05	0.125	0.1	0	0.1	0.15	0.105263
Stable Both	0.15	0.2	0.1	0.2	0	0.5	0.25	0	0.466667	0.2	0.2	0.1	0.05	0.421053	0.05	0.1	0.3125	0.1	0.35	0	0.05	0
Dynamic Both	0.15	0.2	0.15	0.15	0	0	0.05	0	0	0.1	0	0	0	0.105263	0.3	0.35	0	0.1	0	0	0.1	0
96 HPI
Stable Crossings	0	0	0.25	0.1	0	0	0	0	0	0.05	0	0	0	0	0	0	0.25	0	0	0
Dynamic Crossings	0.05	0	0	0.05	0	0	0	0	0	0.1	0	0	0	0	0	0.05	0	0.05	0	0
Stable Encap	0.65	1	0.5	0.55	1	0.85	0.75	0.85	0.4375	0.3	0.8	0.8	0.9	0.6	0.9	0.25	0.2	0.7	0.9	0.8
Dynamic Encap	0.05	0	0.05	0.05	0	0.1	0.1	0.15	0.375	0.2	0.2	0.1	0.05	0.2	0.05	0.2	0.1	0.05	0.1	0.15
Stable Both	0.1	0	0.1	0.05	0	0	0.05	0	0.125	0.1	0	0	0	0	0.05	0.15	0.3	0	0	0.05
Dynamic Both	0.15	0	0.1	0.2	0	0.05	0.1	0	0.0625	0.25	0	0.1	0.05	0.2	0	0.35	0.15	0.2	0	0
120 HPI
Stable Crossings	0.142857	0.047619	0	0.1	0	0	0	0.15	0	0	0	0.1	0	0	0	0	0	0	0	0.0666667	0.05	0	0	0
Dynamic Crossings	0.047619	0	0	0	0	0	0	0.05	0	0	0.1	0	0.0625	0	0.266667	0	0	0	0	0	0	0	0	0
Stable Encap	0.47619	0.619048	0.55	0.6	0.85	0.65	0.95	0.55	0.85	0.8	0.65	0.85	0.9375	0.7	0.666667	0.85	0.9	0.9	0.8	0.666667	0.8	0.633333	0.727273	0.55
Dynamic Encap	0.047619	0.047619	0.1	0	0.05	0.1	0	0	0.1	0.1	0.15	0	0	0.3	0	0.05	0.1	0.1	0.15	0.2	0	0.366667	0.272727	0.4
Stable Both	0.285714	0.142857	0.1	0.3	0.1	0.2	0	0.15	0	0.05	0	0.05	0	0	0	0	0	0	0	0	0.05	0	0	0.05
Dynamic Both	0	0.142857	0.25	0	0	0.05	0.05	0.1	0.05	0.05	0.1	0	0	0	0.0666667	0.1	0	0	0.05	0.0666667	0.1	0	0	0

## Sheet: Figure 2G
Figure 2G. Linescans of ER-mito-OMM
	MOCK					120 HPI
		pixel intensity					pixel intensity
	x position (µm)	OMM	Mito	ER		x position (µm)	OMM	Mito	ER
	0	0.002963	0	0.012669		0	0.026615	0.009189	0.261422
	0.02726	0.002699	0	0.014215		0.03894	0.025817	0.008759	0.228691
	0.05452	0.002761	0	0.02128		0.07788	0.030352	0.008953	0.205863
	0.08178	0.002428	0	0.024044		0.11682	0.041661	0.009731	0.197269
	0.10903	0.001803	0	0.028837		0.15576	0.062387	0.011441	0.203056
	0.13629	0.002241	0	0.029711		0.19471	0.09701	0.013929	0.222367
	0.16355	0.001388	0	0.033692		0.23365	0.150931	0.018204	0.259811
	0.19081	0.001222	0	0.044867		0.27259	0.229209	0.027176	0.324762
	0.21807	0.00178	0.002461	0.048365		0.31153	0.33572	0.044626	0.42276
	0.24533	0.001827	0.018175	0.050064		0.35047	0.470949	0.078354	0.553395
	0.27259	0.001908	0.022248	0.0492		0.38941	0.629142	0.136083	0.712618
	0.29985	0.003126	0.022248	0.03589		0.42835	0.78948	0.221029	0.865819
	0.3271	0.006193	0.022248	0.029711		0.46729	0.918396	0.328239	0.973576
	0.35436	0.010839	0.023383	0.023834		0.50623	0.990425	0.446926	1
	0.38162	0.01768	0.035829	0.010383		0.54517	1	0.564201	0.93693
	0.40888	0.028658	0.044496	0.00934		0.58412	0.959423	0.672584	0.798988
	0.43614	0.044336	0.049057	0.007014		0.62306	0.89058	0.769777	0.613552
	0.4634	0.065793	0.06557	0		0.662	0.813099	0.85408	0.420605
	0.49066	0.097162	0.080964	0.003011		0.70094	0.742451	0.92189	0.260062
	0.51792	0.140137	0.108031	0.016211		0.73988	0.687872	0.970199	0.149123
	0.54517	0.194994	0.142351	0.026114		0.77882	0.652194	0.99703	0.080389
	0.57243	0.266713	0.195357	0.044951		0.81776	0.633668	1	0.039193
	0.59969	0.355874	0.267152	0.069987		0.8567	0.632593	0.980122	0.015201
	0.62695	0.457496	0.361316	0.104634		0.89564	0.651917	0.938451	0.002327
	0.65421	0.566303	0.482907	0.157572		0.93458	0.693972	0.875019	0
	0.68147	0.670336	0.619611	0.217744		0.97353	0.753978	0.792337	0.008318
	0.70873	0.765016	0.767239	0.292921		1.01247	0.820203	0.691512	0.028623
	0.73599	0.850959	0.893157	0.380001		1.05141	0.874512	0.577209	0.058366
	0.76324	0.923	0.976103	0.480385		1.09035	0.900139	0.456435	0.094534
	0.7905	0.975961	1	0.593087		1.12929	0.882938	0.342139	0.13537
	0.81776	1	0.961951	0.701402		1.16823	0.814054	0.245585	0.185875
	0.84502	0.994947	0.868978	0.814754		1.20717	0.696864	0.1718	0.247563
	0.87228	0.959638	0.735867	0.907059		1.24611	0.55817	0.118868	0.322231
	0.89954	0.8953	0.589333	0.970851		1.28505	0.423965	0.082599	0.395921
	0.9268	0.807472	0.451085	1		1.324	0.311787	0.057837	0.459578
	0.95406	0.703749	0.338858	0.994667		1.36294	0.224258	0.040793	0.502367
	0.98131	0.585192	0.245398	0.962155		1.40188	0.161378	0.029457	0.526783
	1.00857	0.462533	0.179657	0.901649		1.44082	0.125091	0.022672	0.548177
	1.03583	0.347921	0.133269	0.834099		1.47976	0.116198	0.018661	0.571437
	1.06309	0.249623	0.098876	0.763232		1.5187	0.130354	0.016336	0.59433
	1.09035	0.176687	0.071775	0.690618		1.55764	0.156371	0.014718	0.612517
	1.11761	0.123128	0.049046	0.612311		1.59658	0.1816	0.013125	0.616424
	1.14487	0.085714	0.044221	0.534765		1.63552	0.19835	0.011728	0.605324
	1.17213	0.059034	0.03335	0.459213		1.67446	0.201778	0.010723	0.583936
	1.19938	0.039474	0.022535	0.375733		1.71341	0.191429	0.009903	0.546071
	1.22664	0.025106	0.022248	0.305388		1.75235	0.170419	0.009401	0.498951
	1.2539	0.015395	0.022248	0.244823		1.79129	0.14311	0.00882	0.442439
	1.28116	0.008718	0.019794	0.189456		1.83023	0.114406	0.007996	0.369375
	1.30842	0.00529	0.020219	0.148307		1.86917	0.087475	0.007051	0.290849
	1.33568	0.004018	0.019937	0.122796		1.90811	0.061886	0.005954	0.214188
	1.36294	0.00197	0.014219	0.104907		1.94705	0.039422	0.004687	0.144338
	1.3902	0.001051	0.015707	0.08743		1.98599	0.021712	0.003255	0.091359
	1.41745	0.001051	0.014662	0.074218		2.02493	0.009754	0.001895	0.052419
	1.44471	0.001051	0.012217	0.068239		2.06388	0.003068	0.000802	0.025261
	1.47197	0.00076	0.007224	0.067342		2.10282	0	0	0.008658
	1.49923	0.000469	0.013227	0.056094
	1.52649	0.000128	0.015367	0.061999
	1.55375	0	0.022224	0.065279
	1.58101	0.000993	0.022248	0.067833
	1.60826	0.000869	0.022248	0.071893

## Sheet: Figure 3A
Figure 3A. MCS-PRM data for each ER-mitochondria MCS protein, using all peptide values across all replicates for PTPIP51 and VAP-B
time	PTPIP51
peptide	GLAGEIVGEVR	AIALQPENPMAHFLLGR	GLAGEIVGEVR	AIALQPENPMAHFLLGR	GLAGEIVGEVR	GLAGEIVGEVR	GLAGEIVGEVR	GLAGEIVGEVR	GLAGEIVGEVR	SQSLPNSLDYTQTSDPGR	EGFQLLLNNK	SQSLPNSLDYTQTSDPGR	EGFQLLLNNK
M	0.309763	0.480159	0.639343	0.414436	0.47783	0.319282	0.563086	0.337866		0.151391	0.523851
8	0.660452	0.673885	0.588834	0.807419	0.618243	0.602153	0.397485	0.592005		0.73352	0.736085
24	0.713957	0.541609	0.935347	1.05616	0.718074	0.577574	0.892966	0.77343	1.08197	0.477612	0.76099	0.756488	0.822538
48	1.65093	2.10984	1.12541	2.03747	0.876953	1.52227	1.20918	0.89222	1.21495	0.989951	1.02607	1.02798	1.11102
72	1.1653	1.15321	1.42339	1.08679
96	1.13981	1.23934	1.04977	0.875904	1.63058	1.49932	1.23354	1.03257	1.23274	1.67122	1.29152	1.82807	1.45035
120	1.3598	0.801954	1.23791	0.721828	1.67832	1.47941	1.70374	1.84224		1.36377	1.27757
time	VAP-B
peptide	GPFTDVVTTNLK	FMVQSMFAPTDTSDMEAVWK	TVQSNSPISALAPTGK	GPFTDVVTTNLK	FMVQSMFAPTDTSDMEAVWK	TVQSNSPISALAPTGK	TVQSNSPISALAPTGK	TVQSNSPISALAPTGK	TVQSNSPISALAPTGK	TVQSNSPISALAPTGK	TVQSNSPISALAPTGK	FMVQSMFAPTDTSDMEAVWK	EAKPEDLMDSK	FMVQSMFAPTDTSDMEAVWK	EAKPEDLMDSK
M	0.5343	0.39563	0.53219	0.841094	1.00494	1.00822	0.305682	0.328937	0.447179	0.239631		0.472938	0.51242
8	0.803299	0.685274	0.798294	0.827295	0.867607	0.759989	0.274141	0.22648	0.243497	0.517088		0.787135	0.870136
24	1.04197	1.08601	0.98346	1.05824	0.879266	0.850251	0.576534	0.788654	0.60715	0.495532	0.698536	1.16128	0.990128	1.09703	0.897462
48	2.12998	2.28708	1.7512	1.33059	1.379	1.19822	0.917777	2.1023	2.60292	0.902258	0.949294	0.851207	0.96604	1.18001	1.16012
72	1.03212	1.16303	1.23187	1.28999	1.24669	1.2758
96	0.874265	0.885611	1.02253	1.0433	0.962171	1.01861	2.04461	2.14369	1.07964	1.95129	1.53375	1.43181	1.39558	1.20132	1.23906
120	0.584068	0.497367	0.680452	0.609491	0.66032	0.888904	1.88126	0.409944	1.01961	1.71262		0.817265	0.969057
	average peptide abundances for other ER-mito MCS proteins
time	MFN1	MFN2	VDAC1	VDAC2	VDAC3	ITPR1	ITPR3	FIS1	MFF	TBC1D15	DRP1 (DNM1L)	DNM2	INF2	MIRO1	MIRO2	HSPA9 (GRP75)	TADBP (TDP-43)	GSK3B	BAP31	PACS2	ATG14 (BAKOR)	STX17	VAMP8	RRBP1	SYNJ2BP	VAPA
M	0.552244	0.72705	0.530515	0.464629	0.487483	0.707679	0.527393	0.928319	0.638245	0.594764	0.492716	0.623815	0.912592	0.71061	0.844192	0.31046	0.876558	0.602489	0.656451	1.3978	0.5546	0.620797	0.406739	1.19157	0.511944	0.46277
8	0.581672	1.02992	0.887437	0.642235	0.66279	0.765542	0.491608	0.990246	0.860403	0.751108	0.56162	0.768242	0.951926	0.721168	1.0009	0.366231	1.29717	0.606102	0.808995	1.66672	0.668917	0.913315	0.623112	1.48889	0.834921	0.726598
24	0.912401	1.24302	1.05967	0.756317	1.06972	0.876463	0.732603	1.00274	0.815409	1.03887	0.859932	1.01032	1.2499	0.818953	0.556304	0.677084	1.16355	0.683617	0.922448	1.46612	0.72155	1.13842	0.693171	1.58115	1.051	0.89795
48	1.53036	1.1303	1.0172	1.19228	1.14072	0.997283	0.990938	1.15163	0.994164	1.29093	1.24597	1.05546	1.45549	1.05601	1.54725	1.56766	1.38544	1.61046	1.28741	1.06081	1.43778	1.56691	1.45784	1.06431	1.57794	1.49445
72	1.12001	0.988438	1.03368	1.16968	1.21817	1.17979	1.38282	0.904856	1.21414	0.966954	1.55863	1.22772	1.12414	1.18525	0.9367	1.39448	0.905367	1.29115	0.902477	1.02541	1.08893	1.22678	1.6556	0.699559	1.32753	1.14815
96	1.21194	0.880033	1.24733	1.41601	1.15168	1.2138	1.4548	0.960351	1.37456	1.17296	1.30622	1.15949	0.778373	1.3283	1.17153	1.38841	0.777152	1.21489	1.17704	0.199393	1.22491	0.765973	1.27345	0.55755	0.978853	1.12307
120	1.06226	0.951298	1.19258	1.29386	1.35453	1.29019	1.488	0.979309	1.11308	1.0786	1.02374	1.15577	0.527575	1.17971	0.943123	1.21613	0.594766	0.991286	1.11568	0.283457	1.30332	0.767808	0.967124	0.416974	0.717816	1.15987

## Sheet: Figure 3B
Figure 3B. Linescans of PTPIP51-ER-mito
	MOCK					120 HPI
		pixel intensity					pixel intensity
	x position (µm)	PTPIP51	Mito	ER		x position (µm)	PTPIP51	Mito	ER
	0	0	0.142062	0.158351		0	0.0665209	0.0644222	0.517272
	0.029835	0.023872	0.071496	0.234162		0.029835	0.0842154	0.105038	0.43767
	0.059669	0.044664	3.17e-15	0.31332		0.059669	0.129477	0.158503	0.385588
	0.089504	0.07328	0.220334	0.350819		0.089504	0.179041	0.240383	0.34708
	0.119338	0.052164	0.226928	0.340011		0.119338	0.250221	0.404376	0.314603
	0.149173	0.117656	0.139277	0.326835		0.149173	0.233095	0.587801	0.287228
	0.179007	0.110804	0.153203	0.33317		0.179007	0.225151	0.712652	0.261203
	0.208842	0.114973	0.12767	0.33431		0.208842	0.255626	0.803275	0.23547
	0.238676	0.129762	0.122006	0.395835		0.238676	0.246978	0.87176	0.206819
	0.268511	0.294025	0.118662	0.520781		0.268511	0.245553	0.937464	0.184309
	0.298346	0.486807	0.192201	0.660708		0.298346	0.261083	0.973655	0.176201
	0.32818	0.680119	0.272424	0.776635		0.32818	0.322621	0.982698	0.184501
	0.358015	0.940331	0.287466	0.757462		0.358015	0.402144	1	0.226331
	0.387849	1	0.388208	0.698514		0.387849	0.512064	0.966439	0.314604
	0.417684	0.986255	0.527575	0.585517		0.417684	0.654815	0.87402	0.455408
	0.447518	0.959808	0.807799	0.451613		0.447518	0.90615	0.730007	0.640059
	0.477353	0.848644	1	0.364641		0.477353	0.95203	0.606714	0.823784
	0.507187	0.588051	0.724512	0.305214		0.507187	1	0.508836	0.958776
	0.537022	0.396148	0.65181	0.294657		0.537022	0.878234	0.416563	1
	0.566857	0.286279	0.397772	0.304667		0.566857	0.741647	0.294511	0.939516
	0.596691	0.356963	0.35376	0.374127		0.596691	0.530656	0.230253	0.819634
	0.626526	0.192417	0.291921	0.5128		0.626526	0.365455	0.217781	0.696848
	0.65636	0.133612	0.246424	0.676304		0.65636	0.269745	0.240157	0.601379
	0.686195	0.147182	0.134541	0.845673		0.686195	0.228056	0.256149	0.541974
	0.716029	0.151012	0.109193	0.969103		0.716029	0.175113	0.307156	0.495417
	0.745864	0.15221	0.16481	1		0.745864	0.123299	0.330031	0.467919
						0.775698	0.159819	0.351122	0.43615
						0.805533	0.169822	0.378302	0.430877
						0.835367	0.226933	0.419374	0.439316

## Sheet: Figure 3E
Figure 3E. PTPIP51 MENC localization analysis, fraction of phenotypic mito / cell
	M
Diffuse	0.8	0.9	0.6	0.85	0.85	0.7	0.866667	0.833333	0.9	0.9	0.65	0.8125	0.666667	0.933333	0.75	0.65	0.7	0.7	0.85	0.55	0.75	0.6	0.666667	0.65	0.75	0.8	0.9	0.8	0.75	0.75	0.8	0.65	0.95	0.6	0.722222	0.5	0.45	0.75	0.75	0.85	0.8	0.65	0.9	0.6	0.4375	0.8125	0.55	0.75	0.727273
Both	0.15	0.05	0.05	0	0.05	0	0	0.0555556	0	0.05	0.1	0	0.166667	0.0666667	0.15	0.1	0	0.1	0.05	0.15	0.2	0.1	0.0555556	0.15	0.1	0.1	0	0.05	0.2	0.15	0	0.2	0.05	0.25	0.222222	0.1	0.4	0.25	0.2	0.05	0.15	0.2	0.05	0.1	0.4375	0.125	0.25	0.05	0
Asymmetric	0.05	0.05	0.35	0.15	0.1	0.3	0.133333	0.111111	0.1	0.05	0.25	0.1875	0.166667	0	0.1	0.25	0.3	0.2	0.1	0.3	0.05	0.3	0.277778	0.2	0.15	0.1	0.1	0.15	0.05	0.1	0.2	0.15	0	0.15	0.0555556	0.4	0.15	0	0.05	0.1	0.05	0.15	0.05	0.3	0.125	0.0625	0.2	0.2	0.272727
[truncated: 187 more columns]

## Sheet: Figure 3F
Figure 3F. VAP-B MENC localization analysis, fraction of phenotypic mito / cell
	M
Tubule crossing	0.65	0.5	0.45	0.315789	0.761905	0.85	0.25	0.3	0.733333	0.1	0.4	0.5	0.4	0.45	0.521739	0.272727	0.4	0.3	0.65	0.75	0.65	0.35	0.45	0.45	0.75	0.6	0.55	0.45	0.7	0.75	0.7	0.9	0.6	0.5	0.75
MENC	0.15	0.3	0.1	0.263158	0.0952381	0	0.2	0.15	0.0666667	0.25	0.15	0.15	0.1	0	0.0869565	0.181818	0	0.2	0	0	0.1	0	0	0.15	0	0.05	0	0.3	0.05	0	0.2	0	0	0	0.1
Other	0.2	0.2	0.45	0.421053	0.142857	0.15	0.55	0.55	0.2	0.65	0.45	0.35	0.5	0.55	0.391304	0.545455	0.6	0.5	0.35	0.25	0.25	0.65	0.55	0.4	0.25	0.35	0.45	0.25	0.25	0.25	0.1	0.1	0.4	0.5	0.15

[truncated: 57 more sheets: Figure 3H, Figure 3I, Figure 4A, Figure 4C, Figure 4D, Figure 4E, Figure 4F, Figure 4H, Figure 4I, Figure 4J, Figure 4K, Figure 4L, Figure 4M, Figure 5A, Figure 5B, Figure 5F, Figure 5G, Figure 5H, Figure 5I, Figure 5J …]
